# Supplementary material for: Proteomic fingerprinting in HIV/HCV co-infection reveals serum biomarkers for the diagnosis of fibrosis staging
Source: PLoS One. 2018 Apr 2;13(4):e0195148. doi: 10.1371/journal.pone.0195148 (PMC5880398; doi:10.1371/journal.pone.0195148)
Supplement: S1 File — (XLSX) [file pone.0195148.s002.xlsx]

## Sheet: F1CSH
C0GROUP	C0GRP_NA	C0Spectr	C0S_name	C018424_	C024281_	C027633_	C046859_	C079202_
9	HIV-HCV_0.5_4	1170278875_spotA_2.2	1	0.165355	2.36825	0.00262465	1.43333	2.53933
10	HIV-HCV_0_4	1170278872_spotC_2.2	2	0.0379301	1.84741	0.0119663	0.74358	0.999499
13	HIV-HCV_1_4	1170278504_spotC_2.2	3	0.0308031	1.46237	0.0354703	0.313341	1.6164
13	HIV-HCV_1_4	1170278875_spotC_2.2	4	0.16934	1.30637	0.00985566	1.33038	7.34722
13	HIV-HCV_1_4	1170278871_spotB_2.2	5	0.0206728	1.19553	0.000379814	0.652889	4.45106
13	HIV-HCV_1_4	1170278874_spotC_2.2	6	0.212373	0.946233	0.0141549	0.647041	5.65835
13	HIV-HCV_1_4	1170278624_spotA_2.2	7	0.251771	0.548341	0.0780529	0.375403	2.56782
13	HIV-HCV_1_4	1170278708_spotG_2.2	8	0.172484	0.787466	0.0018442	0.55872	3.44603
13	HIV-HCV_1_4	1170278871_spotG_2.2	9	0.325987	0.857735	0.0210878	0.691378	4.51294
13	HIV-HCV_1_4	1170278875_spotH_2.2	10	0.126264	1.2166	0.0185195	0.601812	6.46929
15	HIV-HCV_2.5_4	1170278707_spotH_2.2	11	0.203461	1.10405	0.00213178	0.519513	5.21478
18	HIV-HCV_3_4	1170278872_spotF_2.2	12	0.0114696	1.52842	0.00727522	1.30201	4.95935
18	HIV-HCV_3_4	1170278872_spotD_2.2	13	0.229541	1.85192	0.0154251	0.766499	1.03675
18	HIV-HCV_3_4	1170278707_spotE_2.2	14	0.0576649	0.957293	0.0287964	0.699181	5.63023
18	HIV-HCV_3_4	1170278872_spotB_2.2	15	0.0149234	1.49763	0.00195935	0.764018	7.98522
18	HIV-HCV_3_4	1170278873_spotC_2.2	16	0.248691	0.928789	0.013271	0.559764	3.66125
18	HIV-HCV_3_4	1170278623_spotH_2.2	17	0.174833	1.36823	0.00047491	0.601313	6.65539
18	HIV-HCV_3_4	1170278873_spotA_2.2	18	0.111389	1.1252	0.00609056	0.8552	5.34457
18	HIV-HCV_3_4	1170278624_spotC_2.2	19	0.0030366	1.03152	0.00736689	0.674669	4.92716
15	HIV-HCV_2.5_4	1170278707_spotG_2.2	20	0.10602	0.572052	0.0134889	0.358437	4.28967
12	HIV-HCV_1.5_4	1170278874_spotH_2.2	21	0.682551	1.48867	0.0141745	1.21404	6.01972
16	HIV-HCV_2_4	1170278873_spotE_2.2	22	0.00459467	1.41973	0.00642004	0.94765	4.39711
16	HIV-HCV_2_4	1170278623_spotB_2.2	23	0.0130118	1.63971	0.0277187	0.799056	3.09376
16	HIV-HCV_2_4	1170278504_spotD_2.2	24	-0.000850331	0.682749	0.000514705	0.416754	4.68437
16	HIV-HCV_2_4	1170278708_spotA_2.2	25	0.158292	1.16025	0.0080027	1.13789	4.87538
12	HIV-HCV_1.5_4	1170278624_spotH_2.2	26	0.746002	0.707953	0.0193943	0.528374	4.34912
16	HIV-HCV_2_4	1170278871_spotA_2.2	27	0.604294	1.51832	0.0355392	0.983528	1.45015
12	HIV-HCV_1.5_4	1170278872_spotA_2.2	28	0.50174	0.878499	0.000240949	0.72836	4.56567
16	HIV-HCV_2_4	1170278504_spotE_2.2	29	0.126812	1.00122	0.0046875	0.566667	6.15581
16	HIV-HCV_2_4	1170278875_spotE_2.2	30	0.52714	1.16049	0.0480262	0.985831	3.15554
20	HIV-HCV_4_4	1170278708_spotE_2.2	31	0.015933	1.0274	0.0243882	0.618348	5.15499
20	HIV-HCV_4_4	1170278708_spotD_2.2	32	0.202982	1.08369	0.00286097	0.697223	4.08083
20	HIV-HCV_4_4	1170278873_spotH_2.2	33	0.77843	1.73112	0.0208741	0.998587	5.14876
20	HIV-HCV_4_4	1170278874_spotD_2.2	34	0.175351	1.89193	0.00521331	0.909606	2.50315
20	HIV-HCV_4_4	1170278875_spotD_2.2	35	0.0155553	2.15634	0.00165734	0.808449	5.52015
20	HIV-HCV_4_4	1170278875_spotB_2.2	36	0.0108512	1.50887	0.00114916	0.68076	6.15694
20	HIV-HCV_4_4	1170278624_spotB_2.2	37	0.165194	2.07074	0.00726775	1.29581	4.75651
20	HIV-HCV_4_4	1170278624_spotG_2.2	38	0.086823	0.760173	0.0656717	1.14389	4.0765
20	HIV-HCV_4_4	1170278872_spotG_2.2	39	0.0459466	1.15688	0.00257174	0.613705	5.05362
20	HIV-HCV_4_4	1170278504_spotB_2.2	40	0.180215	1.44679	0.0160976	0.705206	4.76758
3	HCV_1_4	1170278504_spotA_2.2	41	0.0199833	0.673776	0.00791155	0.45996	5.36179
1	HCV_0_4	1170278872_spotE_2.2	42	0.0086786	1.6948	0.0223494	0.713938	3.59783
0	HCV_0.5_4	1170278873_spotD_2.2	43	0.0121922	0.592484	0.0732881	0.264288	3.80607
1	HCV_0_4	1170278623_spotA_2.2	44	0.0207631	0.502897	0.595687	0.245195	3.11845
3	HCV_1_4	1170278875_spotG_2.2	45	0.00436379	0.642403	0.109636	0.469994	3.17433
3	HCV_1_4	1170278624_spotD_2.2	46	0.00319434	0.473698	0.0510096	0.328542	3.78848
3	HCV_1_4	1170278624_spotF_2.2	47	0.00209743	0.741793	0.0954269	0.525625	4.63447
3	HCV_1_4	1170278871_spotE_2.2	48	0.00052715	0.910638	0.0327076	0.461303	6.34354
3	HCV_1_4	1170278623_spotG_2.2	49	0.000331845	0.929679	0.0539851	0.756843	4.56878
1	HCV_0_4	1170278873_spotG_2.2	50	0.225667	1.08615	0.109331	0.222844	1.35106
5	HCV_2_4	1170278873_spotF_2.2	51	0.00296576	1.1318	0.00353981	0.343287	4.7924
5	HCV_2_4	1170278504_spotH_2.2	52	0.00970196	0.779435	0.147043	0.740597	4.84427
5	HCV_2_4	1170278871_spotH_2.2	53	0.00678277	0.92064	0.0225503	0.735863	2.2972
5	HCV_2_4	1170278708_spotF_2.2	54	0.00496998	1.58376	0.0124445	0.92406	4.05618
5	HCV_2_4	1170278874_spotB_2.2	55	0.0026925	1.65833	0.0263895	0.951855	6.40219
5	HCV_2_4	1170278708_spotB_2.2	56	-0.00577587	1.27757	-0.000772505	0.821025	5.81038
5	HCV_2_4	1170278874_spotF_2.2	57	-0.000621872	1.29146	0.000356883	0.896395	7.17677
5	HCV_2_4	1170278623_spotE_2.2	58	0.004261	0.782969	0.0436785	0.522621	8.81334
5	HCV_2_4	1170278874_spotG_2.2	59	-0.00216878	1.07449	0.0129792	0.530732	4.27486
5	HCV_2_4	1170278504_spotF_2.2	60	0.00173296	0.972189	0.00413395	0.420016	4.67334
7	HCV_3_4	1170278707_spotC_2.2	61	0.00663229	1.21926	0.00588749	0.788058	5.16056
7	HCV_3_4	1170278874_spotA_2.2	62	0.00401376	1.90051	0.0180784	1.45867	3.49997
7	HCV_3_4	1170278874_spotE_2.2	63	0.0066473	2.09514	0.0345608	0.729322	4.12304
7	HCV_3_4	1170278873_spotB_2.2	64	0.0076014	0.423655	0.0347096	0.365789	4.8089
7	HCV_3_4	1170278707_spotD_2.2	65	-0.00436933	0.591458	0.0658223	0.308641	4.58455
7	HCV_3_4	1170278708_spotC_2.2	66	0.0155322	0.937609	0.00683062	0.794985	4.94315
7	HCV_3_4	1170278623_spotC_2.2	67	-0.00162939	1.20173	0.0243583	0.806386	7.23307
7	HCV_3_4	1170278871_spotF_2.2	68	0.00126572	0.956333	0.127399	0.737692	4.09495
7	HCV_3_4	1170278504_spotG_2.2	69	-0.00278421	0.681445	0.148887	0.485982	5.22975
7	HCV_3_4	1170278623_spotF_2.2	70	0.000156033	1.02066	0.00330347	1.05007	7.42587
8	HCV_4_4	1170278872_spotH_2.2	71	0.0193421	1.63846	0.0129953	0.923168	5.61115
8	HCV_4_4	1170278871_spotD_2.2	72	0.00343012	1.33541	0.00045312	0.795995	7.6481
8	HCV_4_4	1170278623_spotD_2.2	73	0.0064283	0.773472	0.180165	0.657856	5.01893
8	HCV_4_4	1170278708_spotH_2.2	74	0.0145884	3.54929	0.0351409	1.7227	2.20484
8	HCV_4_4	1170278871_spotC_2.2	75	0.00204749	2.0044	0.0476254	0.884891	1.29838
8	HCV_4_4	1170278624_spotE_2.2	76	0.0172503	2.58855	0.0227964	0.629702	10.5807
2	HCV_1	1170278567_spotC_2.2	77	0.550655	0.0737098	0.180716	1.52513	1.35579
2	HCV_1	1170278565_spotA_2.2	78	1.2118	0.0231485	0.113794	0.0248507	0.631646
2	HCV_1	1170278569_spotE_2.2	79	0.474635	0.337643	0.0625387	0.468337	7.97746
2	HCV_1	1170278570_spotG_2.2	80	0.0652379	0.0751046	0.0292059	0.0196115	8.44396
2	HCV_1	1170278568_spotG_2.2	81	0.0416205	0.0933061	0.019329	-0.00141519	5.53024
2	HCV_1	1170278573_spotC_2.2	82	0.115008	0.378375	0.221114	0.305712	0.708556
2	HCV_1	1170278566_spotC_2.2	83	2.59489	0.159042	0.289813	0.87268	0.578618
2	HCV_1	1170278574_spotG_2.2	84	2.38018	0.210745	0.20141	0.0225636	0.641382
2	HCV_1	1170278569_spotH_2.2	86	2.58441	0.0917981	0.0931659	0.0240711	2.24412
4	HCV_2	1170278572_spotG_2.2	87	0.470406	0.208211	0.194256	0.519333	0.233555
4	HCV_2	1170278569_spotC_2.2	88	0.0136576	0.0782765	0.00770733	0.00889945	12.8257
4	HCV_2	1170278569_spotA_2.2	91	0.0321925	0.547424	0.0329297	0.912801	13.846
4	HCV_2	1170278571_spotH_2.2	92	0.0528408	0.0314253	0.0222548	0.010082	8.60202
4	HCV_2	1170278576_spotB_2.2	93	0.0831505	0.0746732	0.00944676	0.00514447	10.6759
4	HCV_2	1170278570_spotF_2.2	94	0.0386058	0.0383066	0.123369	0.00698059	2.79677
4	HCV_2	1170278569_spotF_2.2	96	0.00627346	0.0314895	0.0995567	0.00725746	5.32854
6	HCV_3	1170278568_spotF_2.2	97	0.649149	0.0642235	0.20409	0.550045	0.529415
6	HCV_3	1170278575_spotF_2.2	98	1.4084	0.0460126	0.0943969	0.841212	0.272134
6	HCV_3	1170278574_spotF_2.2	99	0.0934451	0.100812	0.102213	0.308501	2.53091
6	HCV_3	1170278566_spotD_2.2	100	0.00798613	0.0994178	0.0629423	0.0442585	8.03421
6	HCV_3	1170278568_spotC_2.2	101	-0.000914408	0.0240899	0.00149583	0.825207	14.1593
6	HCV_3	1170278566_spotG_2.2	102	0.0118885	0.016142	0.00327895	1.21561	11.1133
6	HCV_3	1170278570_spotD_2.2	104	0.0078558	0.151699	0.0135527	0.00423986	12.056
6	HCV_3	1170278566_spotE_2.2	105	0.0390043	7.0985	0.00633309	0.591101	12.3743
6	HCV_3	1170278568_spotE_2.2	106	0.0022886	0.984226	0.0863923	0.257845	8.64164
11	HIV-HCV_1	1170278574_spotH_2.2	109	-0.00399908	0.129203	-0.00204023	1.6005	12.1324
11	HIV-HCV_1	1170278570_spotE_2.2	110	0.809065	0.00312307	0.121315	0.326738	0.687042
11	HIV-HCV_1	1170278567_spotA_2.2	111	0.42834	0.101007	0.100056	0.0246458	0.277523
11	HIV-HCV_1	1170278570_spotA_2.2	112	0.149417	0.0471438	0.0504686	0.575232	0.365607
11	HIV-HCV_1	1170278570_spotH_2.2	114	0.561655	0.0761374	0.138934	0.000800738	0.436815
11	HIV-HCV_1	1170278570_spotC_2.2	116	0.673491	0.0584151	0.0308202	0.0148766	6.7793
11	HIV-HCV_1	1170278573_spotG_2.2	117	0.340527	0.0605936	-0.00283194	0.748234	14.7338
11	HIV-HCV_1	1170278571_spotE_2.2	119	0.13475	0.0525299	0.0367681	1.15297	11.1139
11	HIV-HCV_1	1170278569_spotD_2.2	120	0.138561	0.112063	0.0389304	0.25982	8.17351
11	HIV-HCV_1	1170278568_spotH_2.2	121	1.13193	0.109335	0.0284144	0.000878699	5.47981
11	HIV-HCV_1	1170278575_spotG_2.2	122	0.524056	0.0909449	0.0050514	0.0144131	9.03503
11	HIV-HCV_1	1170278572_spotH_2.2	123	0.42469	0.0352533	-0.00622836	0.856731	8.57007
11	HIV-HCV_1	1170278568_spotD_2.2	125	0.10042	0.185743	0.061819	0.398529	7.87244
11	HIV-HCV_1	1170278574_spotC_2.2	126	0.19783	1.16086	0.000123685	0.507468	8.17683
11	HIV-HCV_1	1170278576_spotA_2.2	127	0.293177	0.109928	-0.00377487	0.346871	8.33936
11	HIV-HCV_1	1170278573_spotH_2.2	128	0.0313329	0.155899	0.00218291	0.64252	9.54231
14	HIV-HCV_2	1170278574_spotE_2.2	130	0.315652	0.0787923	0.021295	0.692632	14.6345
14	HIV-HCV_2	1170278567_spotD_2.2	131	0.883615	0.107104	0.136016	0.544751	0.383932
14	HIV-HCV_2	1170278567_spotE_2.2	132	1.22705	0.0480342	0.150783	0.0870061	0.511954
14	HIV-HCV_2	1170278572_spotD_2.2	135	0.581494	0.0570182	0.00418501	0.635048	12.9896
17	HIV-HCV_3	1170278575_spotE_2.2	138	0.324097	0.306457	0.255132	0.804019	1.36195
17	HIV-HCV_3	1170278567_spotF_2.2	139	0.212231	0.187031	0.00631836	0.622327	10.116
17	HIV-HCV_3	1170278565_spotG_2.2	140	0.0137578	0.111012	0.0272608	0.00017986	7.31896
17	HIV-HCV_3	1170278575_spotH_2.2	141	0.0348303	0.0681011	0.0217444	1.08197	9.41094
17	HIV-HCV_3	1170278574_spotA_2.2	142	0.0469726	0.057245	0.0214774	0.417022	5.34728
17	HIV-HCV_3	1170278571_spotD_2.2	143	0.0193845	0.0447316	0.0425479	0.52254	1.11407
17	HIV-HCV_3	1170278573_spotE_2.2	144	0.00643787	2.11976	0.00560677	0.779292	13.2253
19	HIV-HCV_4	1170278567_spotH_2.2	148	0.192785	0.09854	0.663412	1.39128	0.511485
19	HIV-HCV_4	1170278572_spotE_2.2	149	0.0791156	0.261461	0.220192	1.1132	0.583215
19	HIV-HCV_4	1170278572_spotA_2.2	150	0.504488	1.53472	0.0364717	0.856188	6.59749
19	HIV-HCV_4	1170278573_spotA_2.2	151	0.063809	0.11	0.0316333	0.020916	6.99209
19	HIV-HCV_4	1170278571_spotG_2.2	152	0.00867715	0.0986637	0.000787018	0.00474481	9.67064

## Sheet: F1HSL
C0GROUP	C0GRP_NA	C0Spectr	C0S_name	C04124_0	C014494_
10	HIV-HCV_0.5_4	1080159040_spotA_1.2	1	19.4947	0.669136
11	HIV-HCV_0_4	1080159042_spotC_1.2	2	12.8955	0.106774
14	HIV-HCV_1_4	1080159046_spotC_1.2	3	8.99971	0.331036
14	HIV-HCV_1_4	1080159040_spotC_1.2	4	7.41406	0.759701
14	HIV-HCV_1_4	1080159041_spotB_1.2	5	6.44199	1.06148
14	HIV-HCV_1_4	1080159039_spotC_1.2	6	7.73539	0.702706
14	HIV-HCV_1_4	1080159045_spotA_1.2	7	5.05916	1.48343
14	HIV-HCV_1_4	1080159038_spotG_1.2	8	7.32695	0.61392
14	HIV-HCV_1_4	1080159041_spotG_1.2	9	4.6058	0.446938
14	HIV-HCV_1_4	1080159040_spotH_1.2	10	6.02469	0.98566
16	HIV-HCV_2.5_4	1080159037_spotH_1.2	11	19.2685	0.45965
19	HIV-HCV_3_4	1080159042_spotF_1.2	12	5.52288	0.460745
19	HIV-HCV_3_4	1080159042_spotD_1.2	13	16.2934	0.166789
19	HIV-HCV_3_4	1080159042_spotB_1.2	15	9.98759	0.609171
19	HIV-HCV_3_4	1080159043_spotC_1.2	16	5.99008	0.542609
19	HIV-HCV_3_4	1080159044_spotH_1.2	17	7.78634	0.360511
19	HIV-HCV_3_4	1080159043_spotA_1.2	18	8.15036	0.836591
19	HIV-HCV_3_4	1080159045_spotC_1.2	19	7.05536	0.509962
16	HIV-HCV_2.5_4	1080159037_spotG_1.2	20	11.5058	0.196453
13	HIV-HCV_1.5_4	1080159039_spotH_1.2	21	9.84036	0.770624
17	HIV-HCV_2_4	1080159043_spotE_1.2	22	5.97038	0.191765
17	HIV-HCV_2_4	1080159044_spotB_1.2	23	8.25597	0.806908
17	HIV-HCV_2_4	1080159046_spotD_1.2	24	5.23875	0.968829
17	HIV-HCV_2_4	1080159038_spotA_1.2	25	12.1339	1.15183
13	HIV-HCV_1.5_4	1080159045_spotH_1.2	26	6.77808	0.994148
17	HIV-HCV_2_4	1080159041_spotA_1.2	27	8.43943	0.817308
13	HIV-HCV_1.5_4	1080159042_spotA_1.2	28	13.0597	0.0807319
17	HIV-HCV_2_4	1080159046_spotE_1.2	29	3.11017	1.13804
17	HIV-HCV_2_4	1080159040_spotE_1.2	30	13.4408	0.853007
21	HIV-HCV_4_4	1080159038_spotE_1.2	31	4.58679	0.474014
21	HIV-HCV_4_4	1080159038_spotD_1.2	32	6.59612	0.270287
21	HIV-HCV_4_4	1080159043_spotH_1.2	33	7.16477	0.311259
21	HIV-HCV_4_4	1080159039_spotD_1.2	34	8.90492	0.659143
21	HIV-HCV_4_4	1080159040_spotD_1.2	35	7.28633	0.289383
21	HIV-HCV_4_4	1080159040_spotB_1.2	36	11.7693	0.481
21	HIV-HCV_4_4	1080159045_spotB_1.2	37	17.1315	0.244296
21	HIV-HCV_4_4	1080159045_spotG_1.2	38	6.46732	0.840086
21	HIV-HCV_4_4	1080159042_spotG_1.2	39	5.3348	0.801392
21	HIV-HCV_4_4	1080159046_spotB_1.2	40	9.01423	0.367683
3	HCV_1_4	1080159046_spotA_1.2	41	4.36462	1.28783
1	HCV_0_4	1080159042_spotE_1.2	42	6.55647	0.527162
0	HCV_0.5_4	1080159043_spotD_1.2	43	4.37089	0.624757
1	HCV_0_4	1080159044_spotA_1.2	44	4.58465	0.622828
3	HCV_1_4	1080159040_spotG_1.2	45	4.71182	0.48391
3	HCV_1_4	1080159045_spotD_1.2	46	3.77661	0.719044
3	HCV_1_4	1080159045_spotF_1.2	47	3.68081	1.22219
3	HCV_1_4	1080159041_spotE_1.2	48	6.21203	0.482328
3	HCV_1_4	1080159044_spotG_1.2	49	4.62587	0.453092
1	HCV_0_4	1080159043_spotG_1.2	50	11.49	0.381013
5	HCV_2_4	1080159043_spotF_1.2	51	5.60514	0.66737
5	HCV_2_4	1080159046_spotH_1.2	52	4.09041	0.368012
5	HCV_2_4	1080159041_spotH_1.2	53	6.44178	1.10256
5	HCV_2_4	1080159038_spotF_1.2	54	7.16744	0.386372
5	HCV_2_4	1080159039_spotB_1.2	55	5.79912	0.456611
5	HCV_2_4	1080159038_spotB_1.2	56	7.03663	0.505016
5	HCV_2_4	1080159039_spotF_1.2	57	9.57509	0.338286
5	HCV_2_4	1080159044_spotE_1.2	58	3.80158	0.820947
5	HCV_2_4	1080159039_spotG_1.2	59	6.46825	0.91543
5	HCV_2_4	1080159046_spotF_1.2	60	3.16746	0.52708
7	HCV_3_4	1080159037_spotC_1.2	61	12.7499	0.527862
7	HCV_3_4	1080159039_spotA_1.2	62	6.68393	0.678542
7	HCV_3_4	1080159039_spotE_1.2	63	9.23851	0.107133
7	HCV_3_4	1080159043_spotB_1.2	64	6.20184	0.992769
7	HCV_3_4	1080159037_spotD_1.2	65	11.3106	0.259502
7	HCV_3_4	1080159038_spotC_1.2	66	14.4983	0.817353
7	HCV_3_4	1080159044_spotC_1.2	67	4.39035	0.804065
7	HCV_3_4	1080159041_spotF_1.2	68	5.71031	0.57586
7	HCV_3_4	1080159046_spotG_1.2	69	3.58863	0.579897
7	HCV_3_4	1080159044_spotF_1.2	70	8.01772	0.25067
9	HCV_4_4	1080159042_spotH_1.2	71	5.82062	0.850377
9	HCV_4_4	1080159041_spotD_1.2	72	6.69658	0.477685
9	HCV_4_4	1080159044_spotD_1.2	73	8.03142	1.1943
9	HCV_4_4	1080159038_spotH_1.2	74	11.029	0.124582
9	HCV_4_4	1080159041_spotC_1.2	75	7.45444	0.392841
9	HCV_4_4	1080159045_spotE_1.2	76	7.74495	0.100719
2	HCV_1	1080179878_spotC_1.2	77	5.32837	0.0773352
2	HCV_1	1080179864_spotA_1.2	78	5.81246	1.3139
2	HCV_1	1080179880_spotE_1.2	79	-1.65111	0.6353
2	HCV_1	1080179881_spotG_1.2	80	0.904081	2.25371
2	HCV_1	1080179879_spotG_1.2	81	3.13342	0.70108
2	HCV_1	1080179884_spotC_1.2	82	1.02098	0.560969
2	HCV_1	1080179877_spotC_1.2	83	3.53137	1.09733
2	HCV_1	1080179885_spotG_1.2	84	1.95925	1.92674
2	HCV_1	1080179881_spotB_1.2	85	-3.53365	0.80471
2	HCV_1	1080179880_spotH_1.2	86	-6.76478	1.73649
4	HCV_2	1080179883_spotG_1.2	87	0.232906	1.98855
4	HCV_2	1080179880_spotC_1.2	88	5.25564	0.0950783
4	HCV_2	1080179885_spotB_1.2	89	3.74662	1.51767
4	HCV_2	1080179878_spotB_1.2	90	9.88658	0.89107
4	HCV_2	1080179880_spotA_1.2	91	16.0012	1.7469
4	HCV_2	1080179882_spotH_1.2	92	12.2904	2.05907
4	HCV_2	1080179887_spotB_1.2	93	5.82137	0.394078
4	HCV_2	1080179881_spotF_1.2	94	-0.223845	1.30402
4	HCV_2	1080179887_spotD_1.2	95	0.532603	0.637781
4	HCV_2	1080179880_spotF_1.2	96	5.3254	0.983214
6	HCV_3	1080179879_spotF_1.2	97	11.73	0.323527
6	HCV_3	1080179886_spotF_1.2	98	14.4351	1.95158
6	HCV_3	1080179885_spotF_1.2	99	4.31276	0.889141
6	HCV_3	1080179877_spotD_1.2	100	5.76779	0.379708
6	HCV_3	1080179879_spotC_1.2	101	10.0201	1.56365
6	HCV_3	1080179877_spotG_1.2	102	1.96057	2.24479
6	HCV_3	1080179884_spotF_1.2	103	10.843	1.91615
6	HCV_3	1080179881_spotD_1.2	104	-2.22408	2.02216
6	HCV_3	1080179877_spotE_1.2	105	1.06522	1.61898
6	HCV_3	1080179879_spotE_1.2	106	1.70884	-0.0462852
8	HCV_4	1080179885_spotD_1.2	107	7.89853	1.99159
8	HCV_4	1080179886_spotC_1.2	108	5.34234	0.924877
12	HIV-HCV_1	1080179885_spotH_1.2	109	3.60555	2.03326
12	HIV-HCV_1	1080179881_spotE_1.2	110	-1.9404	1.91026
12	HIV-HCV_1	1080179878_spotA_1.2	111	5.58021	1.74285
12	HIV-HCV_1	1080179881_spotA_1.2	112	4.67427	1.72187
12	HIV-HCV_1	1080179882_spotA_1.2	113	3.19222	1.49356
12	HIV-HCV_1	1080179881_spotH_1.2	114	-1.15596	0.354379
12	HIV-HCV_1	1080179884_spotB_1.2	115	3.85124	2.39496
12	HIV-HCV_1	1080179881_spotC_1.2	116	12.0672	1.65614
12	HIV-HCV_1	1080179884_spotG_1.2	117	-4.5007	0.785281
12	HIV-HCV_1	1080179883_spotF_1.2	118	-7.9397	1.1097
12	HIV-HCV_1	1080179882_spotE_1.2	119	12.4834	1.98216
12	HIV-HCV_1	1080179880_spotD_1.2	120	3.24099	2.10703
12	HIV-HCV_1	1080179879_spotH_1.2	121	12.8448	2.32148
12	HIV-HCV_1	1080179886_spotG_1.2	122	-0.751274	1.21335
12	HIV-HCV_1	1080179883_spotH_1.2	123	3.66257	1.90002
12	HIV-HCV_1	1080179864_spotF_1.2	124	1.91842	2.09636
12	HIV-HCV_1	1080179879_spotD_1.2	125	-1.65366	2.09414
12	HIV-HCV_1	1080179885_spotC_1.2	126	1.82876	2.00592
12	HIV-HCV_1	1080179887_spotA_1.2	127	1.77381	1.98068
12	HIV-HCV_1	1080179884_spotH_1.2	128	-3.45401	2.39923
15	HIV-HCV_2	1080179879_spotA_1.2	129	-2.40891	1.04174
15	HIV-HCV_2	1080179885_spotE_1.2	130	3.85999	0.360103
15	HIV-HCV_2	1080179878_spotD_1.2	131	-3.04397	1.88525
15	HIV-HCV_2	1080179878_spotE_1.2	132	1.06808	0.303901
15	HIV-HCV_2	1080179864_spotH_1.2	133	8.0926	1.93501
15	HIV-HCV_2	1080179877_spotB_1.2	134	2.43775	0.6859
15	HIV-HCV_2	1080179883_spotD_1.2	135	5.01881	2.26895
15	HIV-HCV_2	1080179864_spotB_1.2	136	4.0149	0.832312
15	HIV-HCV_2	1080179880_spotB_1.2	137	5.02324	2.02645
18	HIV-HCV_3	1080179886_spotE_1.2	138	3.11703	0.527598
18	HIV-HCV_3	1080179878_spotF_1.2	139	14.1636	2.59513
18	HIV-HCV_3	1080179864_spotG_1.2	140	4.19427	1.17059
18	HIV-HCV_3	1080179886_spotH_1.2	141	2.27008	2.5888
18	HIV-HCV_3	1080179885_spotA_1.2	142	-1.11434	0.276086
18	HIV-HCV_3	1080179882_spotD_1.2	143	4.1576	1.78068
18	HIV-HCV_3	1080179884_spotE_1.2	144	0.384663	2.27929
18	HIV-HCV_3	1080179879_spotB_1.2	145	13.2684	1.86295
18	HIV-HCV_3	1080179883_spotB_1.2	146	2.93198	0.95018
20	HIV-HCV_4	1080179878_spotH_1.2	148	2.12969	0.322223
20	HIV-HCV_4	1080179883_spotE_1.2	149	13.9394	2.13296
20	HIV-HCV_4	1080179883_spotA_1.2	150	4.15999	0.0752494
20	HIV-HCV_4	1080179884_spotA_1.2	151	19.0374	0.291267
20	HIV-HCV_4	1080179882_spotG_1.2	152	-0.820612	2.40564

## Sheet: F1ISH
C0GROUP	C0GRP_NA	C0Spectr	C0S_name	C0177943
10	HIV-HCV_0_4	1190234884_spotC_2.2	2	0.0183886
13	HIV-HCV_1_4	1190234888_spotC_2.2	3	0.00227013
13	HIV-HCV_1_4	1190234871_spotC_2.2	4	0.0117034
13	HIV-HCV_1_4	1190234883_spotB_2.2	5	0.0031353
13	HIV-HCV_1_4	1190234870_spotC_2.2	6	0.002096
13	HIV-HCV_1_4	1190234887_spotA_2.2	7	0.00114311
13	HIV-HCV_1_4	1190234869_spotG_2.2	8	0.00602207
13	HIV-HCV_1_4	1190234883_spotG_2.2	9	0.000433206
13	HIV-HCV_1_4	1190234871_spotH_2.2	10	0.000474652
15	HIV-HCV_2.5_4	1190234868_spotH_2.2	11	0.00216908
18	HIV-HCV_3_4	1190234884_spotF_2.2	12	0.0123118
18	HIV-HCV_3_4	1190234884_spotD_2.2	13	0.0494287
18	HIV-HCV_3_4	1190234868_spotE_2.2	14	0.00100379
18	HIV-HCV_3_4	1190234884_spotB_2.2	15	0.015367
18	HIV-HCV_3_4	1190234885_spotC_2.2	16	0.00335321
18	HIV-HCV_3_4	1190234886_spotH_2.2	17	0.0185314
18	HIV-HCV_3_4	1190234885_spotA_2.2	18	0.0097668
18	HIV-HCV_3_4	1190234887_spotC_2.2	19	0.00333929
15	HIV-HCV_2.5_4	1190234868_spotG_2.2	20	0.00432059
16	HIV-HCV_2_4	1190234886_spotB_2.2	23	0.00134973
16	HIV-HCV_2_4	1190234888_spotD_2.2	24	0.0425757
12	HIV-HCV_1.5_4	1190234887_spotH_2.2	26	0.00159
16	HIV-HCV_2_4	1190234883_spotA_2.2	27	0.00392072
12	HIV-HCV_1.5_4	1190234884_spotA_2.2	28	0.0013941
16	HIV-HCV_2_4	1190234888_spotE_2.2	29	0.00271736
16	HIV-HCV_2_4	1190234871_spotE_2.2	30	0.133796
20	HIV-HCV_4_4	1190234869_spotE_2.2	31	0.0015253
20	HIV-HCV_4_4	1190234869_spotD_2.2	32	0.00468439
20	HIV-HCV_4_4	1190234885_spotH_2.2	33	0.00949482
20	HIV-HCV_4_4	1190234870_spotD_2.2	34	0.0107673
20	HIV-HCV_4_4	1190234871_spotD_2.2	35	0.0729255
20	HIV-HCV_4_4	1190234871_spotB_2.2	36	0.0190822
20	HIV-HCV_4_4	1190234887_spotB_2.2	37	0.00824844
20	HIV-HCV_4_4	1190234887_spotG_2.2	38	0.000114341
20	HIV-HCV_4_4	1190234884_spotG_2.2	39	0.0361341
20	HIV-HCV_4_4	1190234888_spotB_2.2	40	0.0126528
0	HCV_0.5_4	1190234885_spotD_2.2	43	0.0183258
1	HCV_0_4	1190234886_spotA_2.2	44	0.00226507
3	HCV_1_4	1190234871_spotG_2.2	45	0.0108372
3	HCV_1_4	1190234887_spotD_2.2	46	0.0149602
3	HCV_1_4	1190234887_spotF_2.2	47	0.0284925
3	HCV_1_4	1190234883_spotE_2.2	48	0.0308753
3	HCV_1_4	1190234886_spotG_2.2	49	0.00166553
1	HCV_0_4	1190234885_spotG_2.2	50	0.00234928
5	HCV_2_4	1190234885_spotF_2.2	51	0.0220087
5	HCV_2_4	1190234888_spotH_2.2	52	0.00229794
5	HCV_2_4	1190234883_spotH_2.2	53	0.032683
5	HCV_2_4	1190234869_spotF_2.2	54	0.00284787
5	HCV_2_4	1190234870_spotB_2.2	55	0.00452477
5	HCV_2_4	1190234869_spotB_2.2	56	0.00829965
5	HCV_2_4	1190234870_spotF_2.2	57	0.0160394
5	HCV_2_4	1190234886_spotE_2.2	58	0.071193
5	HCV_2_4	1190234870_spotG_2.2	59	0.00832464
5	HCV_2_4	1190234888_spotF_2.2	60	0.00279084
7	HCV_3_4	1190234868_spotC_2.2	61	0.0135279
7	HCV_3_4	1190234870_spotE_2.2	63	2.29066e-05
7	HCV_3_4	1190234885_spotB_2.2	64	0.00251994
7	HCV_3_4	1190234868_spotD_2.2	65	0.00512253
7	HCV_3_4	1190234869_spotC_2.2	66	0.0212025
7	HCV_3_4	1190234886_spotC_2.2	67	0.0102023
7	HCV_3_4	1190234888_spotG_2.2	69	0.000789497
9	HCV_4_4	1190234884_spotH_2.2	71	0.0494669
9	HCV_4_4	1190234883_spotD_2.2	72	0.00096521
9	HCV_4_4	1190234886_spotD_2.2	73	0.00137605
9	HCV_4_4	1190234869_spotH_2.2	74	0.00489712
9	HCV_4_4	1190234883_spotC_2.2	75	0.0481649
9	HCV_4_4	1190234887_spotE_2.2	76	0.0822606
2	HCV_1	1190234534_spotC_2.2	77	0.0133245
2	HCV_1	1190234532_spotA_2.2	78	0.0779408
2	HCV_1	1190234536_spotE_2.2	79	0.0120212
2	HCV_1	1190234537_spotG_2.2	80	0.0151215
2	HCV_1	1190234535_spotG_2.2	81	0.000273284
2	HCV_1	1190234540_spotC_2.2	82	0.00503253
2	HCV_1	1190234533_spotC_2.2	83	0.0157152
2	HCV_1	1190234541_spotG_2.2	84	0.0134419
2	HCV_1	1190234537_spotB_2.2	85	0.0130269
2	HCV_1	1190234536_spotH_2.2	86	0.00953572
4	HCV_2	1190234539_spotG_2.2	87	0.0415832
4	HCV_2	1190234536_spotC_2.2	88	0.00693272
4	HCV_2	1190234541_spotB_2.2	89	0.00346094
4	HCV_2	1190234534_spotB_2.2	90	0.00834956
4	HCV_2	1190234536_spotA_2.2	91	0.00155435
4	HCV_2	1190234538_spotH_2.2	92	0.00294302
4	HCV_2	1190234543_spotB_2.2	93	0.00870258
4	HCV_2	1190234537_spotF_2.2	94	0.0332396
4	HCV_2	1190234543_spotD_2.2	95	0.00335787
4	HCV_2	1190234536_spotF_2.2	96	0.00244518
6	HCV_3	1190234535_spotF_2.2	97	0.00290977
6	HCV_3	1190234542_spotF_2.2	98	0.0047282
6	HCV_3	1190234535_spotC_2.2	101	0.0309466
6	HCV_3	1190234533_spotG_2.2	102	0.00169568
6	HCV_3	1190234540_spotF_2.2	103	0.000399885
6	HCV_3	1190234533_spotE_2.2	105	0.0170193
6	HCV_3	1190234535_spotE_2.2	106	0.0158519
8	HCV_4	1190234541_spotD_2.2	107	0.0206876
8	HCV_4	1190234542_spotC_2.2	108	0.00857019
11	HIV-HCV_1	1190234541_spotH_2.2	109	0.00430951
11	HIV-HCV_1	1190234537_spotE_2.2	110	0.00849819
11	HIV-HCV_1	1190234534_spotA_2.2	111	0.00545958
11	HIV-HCV_1	1190234537_spotA_2.2	112	0.00569189
11	HIV-HCV_1	1190234538_spotA_2.2	113	0.00193273
11	HIV-HCV_1	1190234537_spotH_2.2	114	0.00543742
11	HIV-HCV_1	1190234540_spotB_2.2	115	0.0223386
11	HIV-HCV_1	1190234537_spotC_2.2	116	0.00101201
11	HIV-HCV_1	1190234540_spotG_2.2	117	0.000673547
11	HIV-HCV_1	1190234539_spotF_2.2	118	0.00256623
11	HIV-HCV_1	1190234538_spotE_2.2	119	0.00381378
11	HIV-HCV_1	1190234536_spotD_2.2	120	0.0166259
11	HIV-HCV_1	1190234535_spotH_2.2	121	0.00346183
11	HIV-HCV_1	1190234542_spotG_2.2	122	0.0059762
11	HIV-HCV_1	1190234539_spotH_2.2	123	0.00100618
11	HIV-HCV_1	1190234532_spotF_2.2	124	0.00107894
11	HIV-HCV_1	1190234541_spotC_2.2	126	0.000834693
11	HIV-HCV_1	1190234543_spotA_2.2	127	0.00241906
11	HIV-HCV_1	1190234540_spotH_2.2	128	0.014416
14	HIV-HCV_2	1190234535_spotA_2.2	129	0.0332421
14	HIV-HCV_2	1190234541_spotE_2.2	130	0.00148355
14	HIV-HCV_2	1190234534_spotE_2.2	132	0.0146523
14	HIV-HCV_2	1190234532_spotH_2.2	133	0.0149663
14	HIV-HCV_2	1190234533_spotB_2.2	134	0.0545624
14	HIV-HCV_2	1190234539_spotD_2.2	135	0.0359057
14	HIV-HCV_2	1190234532_spotB_2.2	136	0.00447577
14	HIV-HCV_2	1190234536_spotB_2.2	137	0.000952831
17	HIV-HCV_3	1190234542_spotE_2.2	138	0.00909008
17	HIV-HCV_3	1190234534_spotF_2.2	139	0.0122766
17	HIV-HCV_3	1190234532_spotG_2.2	140	0.00357031
17	HIV-HCV_3	1190234542_spotH_2.2	141	0.0264704
17	HIV-HCV_3	1190234541_spotA_2.2	142	0.00740027
17	HIV-HCV_3	1190234540_spotE_2.2	144	0.0005647
17	HIV-HCV_3	1190234535_spotB_2.2	145	0.00892686
17	HIV-HCV_3	1190234539_spotB_2.2	146	0.0261497
19	HIV-HCV_4	1190234539_spotE_2.2	149	0.00476347
19	HIV-HCV_4	1190234539_spotA_2.2	150	0.00964074
19	HIV-HCV_4	1190234540_spotA_2.2	151	0.00372697
19	HIV-HCV_4	1190234538_spotG_2.2	152	0.00169419

## Sheet: F1ISL
C0GROUP	C0GRP_NA	C0Spectr	C0S_name	C02505_4	C03680_2
10	HIV-HCV_0.5_4	1190234871_spotA_1.2	1	5.41923	2.3747
11	HIV-HCV_0_4	1190234884_spotC_1.2	2	2.61004	0.942473
14	HIV-HCV_1_4	1190234888_spotC_1.2	3	7.26941	1.01049
14	HIV-HCV_1_4	1190234871_spotC_1.2	4	2.79356	0.277373
14	HIV-HCV_1_4	1190234883_spotB_1.2	5	7.53645	1.33167
14	HIV-HCV_1_4	1190234870_spotC_1.2	6	2.2632	0.803778
14	HIV-HCV_1_4	1190234887_spotA_1.2	7	4.50617	1.78422
14	HIV-HCV_1_4	1190234869_spotG_1.2	8	2.83674	1.63124
14	HIV-HCV_1_4	1190234883_spotG_1.2	9	1.32929	1.73895
14	HIV-HCV_1_4	1190234871_spotH_1.2	10	3.16144	2.25169
16	HIV-HCV_2.5_4	1190234868_spotH_1.2	11	5.66816	0.556216
19	HIV-HCV_3_4	1190234884_spotF_1.2	12	3.87036	0.917069
19	HIV-HCV_3_4	1190234884_spotD_1.2	13	5.22168	1.35166
19	HIV-HCV_3_4	1190234868_spotE_1.2	14	3.13615	1.61578
19	HIV-HCV_3_4	1190234884_spotB_1.2	15	3.83107	1.65638
19	HIV-HCV_3_4	1190234885_spotC_1.2	16	1.12947	1.82811
19	HIV-HCV_3_4	1190234886_spotH_1.2	17	2.45522	1.36628
19	HIV-HCV_3_4	1190234885_spotA_1.2	18	1.23791	1.89791
19	HIV-HCV_3_4	1190234887_spotC_1.2	19	1.0107	1.17
16	HIV-HCV_2.5_4	1190234868_spotG_1.2	20	2.96589	0.684027
13	HIV-HCV_1.5_4	1190234870_spotH_1.2	21	3.25833	1.92462
17	HIV-HCV_2_4	1190234885_spotE_1.2	22	13.9943	7.92138
17	HIV-HCV_2_4	1190234886_spotB_1.2	23	4.94277	0.0661573
17	HIV-HCV_2_4	1190234888_spotD_1.2	24	1.31531	1.52092
17	HIV-HCV_2_4	1190234869_spotA_1.2	25	17.2835	1.82061
13	HIV-HCV_1.5_4	1190234887_spotH_1.2	26	5.08028	0.82395
17	HIV-HCV_2_4	1190234883_spotA_1.2	27	4.00595	1.63938
13	HIV-HCV_1.5_4	1190234884_spotA_1.2	28	26.142	16.1558
17	HIV-HCV_2_4	1190234888_spotE_1.2	29	23.0788	1.1187
21	HIV-HCV_4_4	1190234869_spotE_1.2	31	15.9438	3.69376
21	HIV-HCV_4_4	1190234869_spotD_1.2	32	5.77193	2.47499
21	HIV-HCV_4_4	1190234885_spotH_1.2	33	4.57606	0.202999
21	HIV-HCV_4_4	1190234870_spotD_1.2	34	8.28213	0.471894
21	HIV-HCV_4_4	1190234871_spotD_1.2	35	3.39982	1.5493
21	HIV-HCV_4_4	1190234871_spotB_1.2	36	9.90956	1.70442
21	HIV-HCV_4_4	1190234887_spotB_1.2	37	9.55538	1.4044
21	HIV-HCV_4_4	1190234887_spotG_1.2	38	2.06015	2.19871
21	HIV-HCV_4_4	1190234884_spotG_1.2	39	0.9678	0.50541
21	HIV-HCV_4_4	1190234888_spotB_1.2	40	14.7597	1.55662
3	HCV_1_4	1190234888_spotA_1.2	41	0.896565	2.39171
0	HCV_0.5_4	1190234885_spotD_1.2	43	0.739269	1.50203
1	HCV_0_4	1190234886_spotA_1.2	44	1.5119	0.676638
3	HCV_1_4	1190234871_spotG_1.2	45	2.89431	1.06738
3	HCV_1_4	1190234887_spotD_1.2	46	2.0062	1.84375
3	HCV_1_4	1190234887_spotF_1.2	47	1.24112	0.491084
3	HCV_1_4	1190234883_spotE_1.2	48	8.11111	2.12213
3	HCV_1_4	1190234886_spotG_1.2	49	1.77819	0.885572
1	HCV_0_4	1190234885_spotG_1.2	50	1.76473	2.06237
5	HCV_2_4	1190234885_spotF_1.2	51	2.76197	1.958
5	HCV_2_4	1190234888_spotH_1.2	52	3.45037	1.94297
5	HCV_2_4	1190234883_spotH_1.2	53	10.0045	0.636487
5	HCV_2_4	1190234869_spotF_1.2	54	1.62435	1.67022
5	HCV_2_4	1190234870_spotB_1.2	55	1.53354	1.17683
5	HCV_2_4	1190234869_spotB_1.2	56	4.53233	2.0843
5	HCV_2_4	1190234870_spotF_1.2	57	1.78031	2.76367
5	HCV_2_4	1190234886_spotE_1.2	58	2.95735	1.77759
5	HCV_2_4	1190234870_spotG_1.2	59	3.65045	1.29605
5	HCV_2_4	1190234888_spotF_1.2	60	1.82694	1.09542
7	HCV_3_4	1190234868_spotC_1.2	61	3.93824	0.337646
7	HCV_3_4	1190234870_spotA_1.2	62	21.3276	0.399438
7	HCV_3_4	1190234870_spotE_1.2	63	7.73182	0.806314
7	HCV_3_4	1190234885_spotB_1.2	64	4.56765	0.615199
7	HCV_3_4	1190234868_spotD_1.2	65	4.74215	1.43273
7	HCV_3_4	1190234869_spotC_1.2	66	2.14592	2.21969
7	HCV_3_4	1190234886_spotC_1.2	67	2.62676	0.916804
7	HCV_3_4	1190234888_spotG_1.2	69	0.957187	1.54114
7	HCV_3_4	1190234886_spotF_1.2	70	2.04002	3.24041
9	HCV_4_4	1190234884_spotH_1.2	71	7.89843	1.425
9	HCV_4_4	1190234883_spotD_1.2	72	2.3937	2.20576
9	HCV_4_4	1190234886_spotD_1.2	73	0.0957984	0.503876
9	HCV_4_4	1190234869_spotH_1.2	74	10.3638	0.587048
9	HCV_4_4	1190234883_spotC_1.2	75	1.98172	1.13181
9	HCV_4_4	1190234887_spotE_1.2	76	0.758062	3.27285
2	HCV_1	1190234534_spotC_1.2	77	-1.88322	2.54112
2	HCV_1	1190234532_spotA_1.2	78	0.987584	3.96491
2	HCV_1	1190234536_spotE_1.2	79	4.10012	0.823201
2	HCV_1	1190234537_spotG_1.2	80	0.378934	10.5918
2	HCV_1	1190234535_spotG_1.2	81	3.78178	11.281
2	HCV_1	1190234540_spotC_1.2	82	19.7689	4.63302
2	HCV_1	1190234533_spotC_1.2	83	0.580454	-0.132493
2	HCV_1	1190234541_spotG_1.2	84	-2.85292	3.44907
2	HCV_1	1190234537_spotB_1.2	85	-4.51886	11.9803
2	HCV_1	1190234536_spotH_1.2	86	3.65145	8.07595
4	HCV_2	1190234539_spotG_1.2	87	3.7134	5.24165
4	HCV_2	1190234536_spotC_1.2	88	-0.680091	1.69318
4	HCV_2	1190234541_spotB_1.2	89	2.70957	-1.01296
4	HCV_2	1190234534_spotB_1.2	90	-3.10991	-3.11681
4	HCV_2	1190234536_spotA_1.2	91	6.34231	1.36217
4	HCV_2	1190234538_spotH_1.2	92	-1.75365	-0.666221
4	HCV_2	1190234543_spotB_1.2	93	0.0482074	-1.50836
4	HCV_2	1190234537_spotF_1.2	94	-1.46879	11.8035
4	HCV_2	1190234543_spotD_1.2	95	1.08575	9.74106
4	HCV_2	1190234536_spotF_1.2	96	14.2756	4.04024
6	HCV_3	1190234535_spotF_1.2	97	2.96305	1.14988
6	HCV_3	1190234542_spotF_1.2	98	5.93267	-0.963122
6	HCV_3	1190234541_spotF_1.2	99	10.5328	-5.17755
6	HCV_3	1190234533_spotD_1.2	100	3.71234	3.19606
6	HCV_3	1190234535_spotC_1.2	101	5.6043	-0.454523
6	HCV_3	1190234533_spotG_1.2	102	2.31934	1.07185
6	HCV_3	1190234540_spotF_1.2	103	36.5741	1.83953
6	HCV_3	1190234537_spotD_1.2	104	11.0328	-0.11319
6	HCV_3	1190234533_spotE_1.2	105	4.23464	9.91835
6	HCV_3	1190234535_spotE_1.2	106	3.23018	4.33886
8	HCV_4	1190234541_spotD_1.2	107	17.944	-0.153333
8	HCV_4	1190234542_spotC_1.2	108	0.963788	-1.66079
12	HIV-HCV_1	1190234541_spotH_1.2	109	0.939966	0.137357
12	HIV-HCV_1	1190234537_spotE_1.2	110	4.25215	-2.27352
12	HIV-HCV_1	1190234534_spotA_1.2	111	0.413972	1.78761
12	HIV-HCV_1	1190234537_spotA_1.2	112	7.04504	3.87273
12	HIV-HCV_1	1190234538_spotA_1.2	113	14.864	4.70481
12	HIV-HCV_1	1190234537_spotH_1.2	114	16.5873	-1.28063
12	HIV-HCV_1	1190234540_spotB_1.2	115	5.78501	14.2432
12	HIV-HCV_1	1190234537_spotC_1.2	116	-5.05938	13.2209
12	HIV-HCV_1	1190234540_spotG_1.2	117	25.9651	12.3902
12	HIV-HCV_1	1190234539_spotF_1.2	118	-1.72056	0.85133
12	HIV-HCV_1	1190234538_spotE_1.2	119	9.42004	-1.17462
12	HIV-HCV_1	1190234536_spotD_1.2	120	-0.401228	3.48615
12	HIV-HCV_1	1190234535_spotH_1.2	121	5.80727	-2.36885
12	HIV-HCV_1	1190234542_spotG_1.2	122	2.34691	4.33231
12	HIV-HCV_1	1190234539_spotH_1.2	123	26.1124	9.34719
12	HIV-HCV_1	1190234532_spotF_1.2	124	8.07883	3.62468
12	HIV-HCV_1	1190234535_spotD_1.2	125	-2.68749	6.84895
12	HIV-HCV_1	1190234541_spotC_1.2	126	8.07614	2.62745
12	HIV-HCV_1	1190234543_spotA_1.2	127	-4.73267	12.5552
12	HIV-HCV_1	1190234540_spotH_1.2	128	7.22782	1.54479
15	HIV-HCV_2	1190234535_spotA_1.2	129	6.314	-2.01645
15	HIV-HCV_2	1190234541_spotE_1.2	130	19.2406	2.36622
15	HIV-HCV_2	1190234534_spotD_1.2	131	10.4098	-0.482223
15	HIV-HCV_2	1190234534_spotE_1.2	132	9.80222	4.02159
15	HIV-HCV_2	1190234532_spotH_1.2	133	6.14603	4.18544
15	HIV-HCV_2	1190234533_spotB_1.2	134	14.1082	5.6077
15	HIV-HCV_2	1190234539_spotD_1.2	135	-0.140195	1.25648
15	HIV-HCV_2	1190234532_spotB_1.2	136	11.0815	3.27564
15	HIV-HCV_2	1190234536_spotB_1.2	137	3.29762	9.02075
18	HIV-HCV_3	1190234542_spotE_1.2	138	19.3135	3.90368
18	HIV-HCV_3	1190234534_spotF_1.2	139	2.32504	-0.258866
18	HIV-HCV_3	1190234532_spotG_1.2	140	6.67381	5.06744
18	HIV-HCV_3	1190234542_spotH_1.2	141	8.32924	-0.586026
18	HIV-HCV_3	1190234541_spotA_1.2	142	7.76669	6.93521
18	HIV-HCV_3	1190234538_spotD_1.2	143	14.021	1.76866
18	HIV-HCV_3	1190234540_spotE_1.2	144	16.1298	11.4758
18	HIV-HCV_3	1190234535_spotB_1.2	145	6.24862	-3.20871
18	HIV-HCV_3	1190234539_spotB_1.2	146	12.8543	0.911011
20	HIV-HCV_4	1190234534_spotH_1.2	148	11.0633	2.63279
20	HIV-HCV_4	1190234539_spotE_1.2	149	20.5122	1.19217
20	HIV-HCV_4	1190234539_spotA_1.2	150	3.36265	0.599689
20	HIV-HCV_4	1190234540_spotA_1.2	151	-1.51577	-0.318688
20	HIV-HCV_4	1190234538_spotG_1.2	152	7.16168	0.507361

## Sheet: F3CSH
C0GROUP	C0GRP_NA	C0Spectr	C0S_name	C022824_	C033317_
10	HIV-HCV_0.5_4	1170278616_spotA_2.2	1	1.55323	3.43111
11	HIV-HCV_0_4	1170278618_spotC_2.2	2	0.921616	2.84968
14	HIV-HCV_1_4	1170278622_spotC_2.2	3	0.654386	2.59449
14	HIV-HCV_1_4	1170278616_spotC_2.2	4	0.441969	2.51494
14	HIV-HCV_1_4	1170278617_spotB_2.2	5	1.05315	2.53819
14	HIV-HCV_1_4	1170278615_spotC_2.2	6	1.55349	3.59015
14	HIV-HCV_1_4	1170278621_spotA_2.2	7	0.505246	1.35952
14	HIV-HCV_1_4	1170278614_spotG_2.2	8	0.776865	3.86863
14	HIV-HCV_1_4	1170278617_spotG_2.2	9	0.925709	2.51914
14	HIV-HCV_1_4	1170278616_spotH_2.2	10	0.841432	4.57891
16	HIV-HCV_2.5_4	1170278613_spotH_2.2	11	1.11836	4.50262
19	HIV-HCV_3_4	1170278618_spotF_2.2	12	0.593409	6.79729
19	HIV-HCV_3_4	1170278618_spotD_2.2	13	1.9051	4.08996
19	HIV-HCV_3_4	1170278613_spotE_2.2	14	1.02547	4.91744
19	HIV-HCV_3_4	1170278618_spotB_2.2	15	2.17239	3.49395
19	HIV-HCV_3_4	1170278619_spotC_2.2	16	1.70806	4.08801
19	HIV-HCV_3_4	1170278620_spotH_2.2	17	0.506073	7.07085
19	HIV-HCV_3_4	1170278619_spotA_2.2	18	0.788884	2.80036
19	HIV-HCV_3_4	1170278621_spotC_2.2	19	1.19717	4.63985
16	HIV-HCV_2.5_4	1170278613_spotG_2.2	20	0.41582	7.47293
13	HIV-HCV_1.5_4	1170278615_spotH_2.2	21	0.417247	8.05161
17	HIV-HCV_2_4	1170278619_spotE_2.2	22	1.02627	3.91722
17	HIV-HCV_2_4	1170278620_spotB_2.2	23	0.531638	1.66931
17	HIV-HCV_2_4	1170278622_spotD_2.2	24	0.725467	2.09155
17	HIV-HCV_2_4	1170278614_spotA_2.2	25	0.711447	4.13135
13	HIV-HCV_1.5_4	1170278621_spotH_2.2	26	0.701948	2.45235
17	HIV-HCV_2_4	1170278617_spotA_2.2	27	0.941569	5.24541
13	HIV-HCV_1.5_4	1170278618_spotA_2.2	28	2.10318	2.98318
17	HIV-HCV_2_4	1170278622_spotE_2.2	29	1.22455	1.88114
17	HIV-HCV_2_4	1170278616_spotE_2.2	30	1.47704	3.70875
21	HIV-HCV_4_4	1170278614_spotE_2.2	31	0.72619	5.66321
21	HIV-HCV_4_4	1170278614_spotD_2.2	32	2.11345	4.35343
21	HIV-HCV_4_4	1170278619_spotH_2.2	33	1.19403	4.33208
21	HIV-HCV_4_4	1170278615_spotD_2.2	34	1.5894	4.95543
21	HIV-HCV_4_4	1170278616_spotD_2.2	35	1.60585	4.10781
21	HIV-HCV_4_4	1170278616_spotB_2.2	36	2.34543	4.20702
21	HIV-HCV_4_4	1170278621_spotB_2.2	37	1.78957	5.38252
21	HIV-HCV_4_4	1170278621_spotG_2.2	38	0.519242	6.36717
21	HIV-HCV_4_4	1170278618_spotG_2.2	39	0.556404	7.91353
21	HIV-HCV_4_4	1170278622_spotB_2.2	40	2.38794	3.47091
3	HCV_1_4	1170278622_spotA_2.2	41	0.984032	1.84009
1	HCV_0_4	1170278618_spotE_2.2	42	0.954762	2.91224
0	HCV_0.5_4	1170278619_spotD_2.2	43	0.683014	2.34244
1	HCV_0_4	1170278620_spotA_2.2	44	0.298663	0.860617
3	HCV_1_4	1170278616_spotG_2.2	45	1.19807	7.12486
3	HCV_1_4	1170278621_spotD_2.2	46	0.530089	1.59418
3	HCV_1_4	1170278621_spotF_2.2	47	0.718312	5.84925
3	HCV_1_4	1170278617_spotE_2.2	48	1.24368	3.5584
3	HCV_1_4	1170278620_spotG_2.2	49	0.926778	2.57796
1	HCV_0_4	1170278619_spotG_2.2	50	0.757585	5.06537
5	HCV_2_4	1170278619_spotF_2.2	51	0.440454	7.30303
5	HCV_2_4	1170278622_spotH_2.2	52	0.922165	7.31004
5	HCV_2_4	1170278617_spotH_2.2	53	0.835645	6.43896
5	HCV_2_4	1170278614_spotF_2.2	54	1.42289	4.15363
5	HCV_2_4	1170278615_spotB_2.2	55	0.595789	2.81072
5	HCV_2_4	1170278614_spotB_2.2	56	1.47779	3.16474
5	HCV_2_4	1170278615_spotF_2.2	57	0.743121	7.64871
5	HCV_2_4	1170278620_spotE_2.2	58	0.676577	2.73983
5	HCV_2_4	1170278615_spotG_2.2	59	1.13991	3.05265
5	HCV_2_4	1170278622_spotF_2.2	60	1.10679	2.98908
7	HCV_3_4	1170278613_spotC_2.2	61	1.19773	3.9012
7	HCV_3_4	1170278615_spotA_2.2	62	1.0149	4.86244
7	HCV_3_4	1170278615_spotE_2.2	63	1.11545	4.75884
7	HCV_3_4	1170278619_spotB_2.2	64	1.10405	3.27776
7	HCV_3_4	1170278613_spotD_2.2	65	0.977501	3.80682
7	HCV_3_4	1170278614_spotC_2.2	66	1.20809	3.22082
7	HCV_3_4	1170278620_spotC_2.2	67	0.718374	2.22943
7	HCV_3_4	1170278617_spotF_2.2	68	1.2154	2.55701
7	HCV_3_4	1170278622_spotG_2.2	69	0.659949	7.22445
7	HCV_3_4	1170278620_spotF_2.2	70	0.953263	3.3903
9	HCV_4_4	1170278618_spotH_2.2	71	1.44727	3.73018
9	HCV_4_4	1170278617_spotD_2.2	72	0.947181	4.11743
9	HCV_4_4	1170278620_spotD_2.2	73	0.336928	6.2979
9	HCV_4_4	1170278614_spotH_2.2	74	2.30165	5.16796
9	HCV_4_4	1170278617_spotC_2.2	75	2.06955	4.42044
9	HCV_4_4	1170278621_spotE_2.2	76	1.22025	7.59377
2	HCV_1	1170278555_spotC_2.2	77	0.463795	5.9331
2	HCV_1	1170278557_spotE_2.2	79	0.580676	5.83972
2	HCV_1	1170278558_spotG_2.2	80	0.927827	1.20696
2	HCV_1	1170278556_spotG_2.2	81	0.474141	0.86239
2	HCV_1	1170278561_spotC_2.2	82	1.29242	4.99036
2	HCV_1	1170278554_spotC_2.2	83	0.83921	3.07001
2	HCV_1	1170278562_spotG_2.2	84	0.523491	2.50884
2	HCV_1	1170278558_spotB_2.2	85	0.450432	4.56376
2	HCV_1	1170278557_spotH_2.2	86	0.544492	3.14159
4	HCV_2	1170278560_spotG_2.2	87	0.594803	2.6083
4	HCV_2	1170278557_spotC_2.2	88	1.23838	3.63534
4	HCV_2	1170278562_spotB_2.2	89	0.400871	2.44935
4	HCV_2	1170278555_spotB_2.2	90	0.668559	5.22755
4	HCV_2	1170278557_spotA_2.2	91	1.43878	3.05443
4	HCV_2	1170278559_spotH_2.2	92	0.493583	2.71589
4	HCV_2	1170278564_spotB_2.2	93	0.451733	1.24795
4	HCV_2	1170278558_spotF_2.2	94	0.553108	2.35596
4	HCV_2	1170278564_spotD_2.2	95	0.598787	3.08233
4	HCV_2	1170278557_spotF_2.2	96	0.705991	3.29326
6	HCV_3	1170278556_spotF_2.2	97	0.659956	6.08308
6	HCV_3	1170278563_spotF_2.2	98	0.751617	5.59244
6	HCV_3	1170278562_spotF_2.2	99	0.72126	3.45202
6	HCV_3	1170278554_spotD_2.2	100	0.691175	3.3433
6	HCV_3	1170278556_spotC_2.2	101	2.27401	3.57385
6	HCV_3	1170278554_spotG_2.2	102	1.1641	6.29347
6	HCV_3	1170278561_spotF_2.2	103	0.587431	2.65293
6	HCV_3	1170278558_spotD_2.2	104	0.789156	5.43575
6	HCV_3	1170278554_spotE_2.2	105	1.01624	5.457
6	HCV_3	1170278556_spotE_2.2	106	0.677082	5.69107
8	HCV_4	1170278562_spotD_2.2	107	0.911813	3.47799
8	HCV_4	1170278563_spotC_2.2	108	1.16618	3.24952
12	HIV-HCV_1	1170278562_spotH_2.2	109	0.864057	4.12125
12	HIV-HCV_1	1170278558_spotE_2.2	110	0.554235	4.56666
12	HIV-HCV_1	1170278555_spotA_2.2	111	0.679141	4.44712
12	HIV-HCV_1	1170278558_spotA_2.2	112	0.690154	3.7196
12	HIV-HCV_1	1170278559_spotA_2.2	113	0.599024	3.10731
12	HIV-HCV_1	1170278558_spotH_2.2	114	0.629242	3.04072
12	HIV-HCV_1	1170278561_spotB_2.2	115	0.621777	3.34002
12	HIV-HCV_1	1170278558_spotC_2.2	116	1.64161	1.8162
12	HIV-HCV_1	1170278561_spotG_2.2	117	0.47813	4.17727
12	HIV-HCV_1	1170278560_spotF_2.2	118	1.78665	2.43357
12	HIV-HCV_1	1170278559_spotE_2.2	119	0.585578	5.09189
12	HIV-HCV_1	1170278557_spotD_2.2	120	0.535414	3.23713
12	HIV-HCV_1	1170278556_spotH_2.2	121	0.341047	1.06305
12	HIV-HCV_1	1170278563_spotG_2.2	122	0.787828	2.44407
12	HIV-HCV_1	1170278560_spotH_2.2	123	1.1102	2.49219
12	HIV-HCV_1	1170278553_spotF_2.2	124	1.19838	3.03116
12	HIV-HCV_1	1170278556_spotD_2.2	125	1.28486	3.55757
12	HIV-HCV_1	1170278562_spotC_2.2	126	0.569281	6.69742
12	HIV-HCV_1	1170278564_spotA_2.2	127	1.00023	1.33513
12	HIV-HCV_1	1170278561_spotH_2.2	128	1.43493	2.84997
15	HIV-HCV_2	1170278556_spotA_2.2	129	0.779906	3.3717
15	HIV-HCV_2	1170278562_spotE_2.2	130	0.669165	3.8746
15	HIV-HCV_2	1170278555_spotD_2.2	131	0.652394	5.76706
15	HIV-HCV_2	1170278555_spotE_2.2	132	0.580889	5.57225
15	HIV-HCV_2	1170278554_spotB_2.2	134	0.986319	3.25211
15	HIV-HCV_2	1170278560_spotD_2.2	135	0.570718	5.01658
15	HIV-HCV_2	1170278553_spotB_2.2	136	0.964572	3.71039
15	HIV-HCV_2	1170278557_spotB_2.2	137	0.830409	3.69497
18	HIV-HCV_3	1170278563_spotE_2.2	138	0.659557	4.26407
18	HIV-HCV_3	1170278555_spotF_2.2	139	2.20349	2.83648
18	HIV-HCV_3	1170278563_spotH_2.2	141	0.716737	3.94224
18	HIV-HCV_3	1170278562_spotA_2.2	142	1.30347	2.48991
18	HIV-HCV_3	1170278559_spotD_2.2	143	0.704557	3.1731
18	HIV-HCV_3	1170278561_spotE_2.2	144	0.618082	3.02903
18	HIV-HCV_3	1170278556_spotB_2.2	145	0.665027	1.72309
18	HIV-HCV_3	1170278560_spotB_2.2	146	0.614347	4.42262
20	HIV-HCV_4	1170278555_spotH_2.2	148	0.721092	4.15866
20	HIV-HCV_4	1170278560_spotE_2.2	149	1.54709	3.10243
20	HIV-HCV_4	1170278560_spotA_2.2	150	2.73152	2.0189
20	HIV-HCV_4	1170278561_spotA_2.2	151	0.892262	3.13633
20	HIV-HCV_4	1170278559_spotG_2.2	152	1.02566	4.86696

## Sheet: F3CSL
C0GROUP	C0GRP_NA	C0Spectr	C0S_name	C04666_6	C09415_2
10	HIV-HCV_0.5_4	1170278616_spotA_1.2	1	0.1055	0.906302
11	HIV-HCV_0_4	1170278618_spotC_1.2	2	0.936189	1.69951
14	HIV-HCV_1_4	1170278622_spotC_1.2	3	0.659609	5.46939
14	HIV-HCV_1_4	1170278616_spotC_1.2	4	2.55183	26.7645
14	HIV-HCV_1_4	1170278617_spotB_1.2	5	3.47285	17.0187
14	HIV-HCV_1_4	1170278615_spotC_1.2	6	0.812723	2.74904
14	HIV-HCV_1_4	1170278621_spotA_1.2	7	3.71902	37.7438
14	HIV-HCV_1_4	1170278614_spotG_1.2	8	2.3512	18.261
14	HIV-HCV_1_4	1170278617_spotG_1.2	9	2.11327	21.6656
14	HIV-HCV_1_4	1170278616_spotH_1.2	10	2.27461	14.5358
16	HIV-HCV_2.5_4	1170278613_spotH_1.2	11	2.17034	5.35958
19	HIV-HCV_3_4	1170278618_spotF_1.2	12	1.06652	4.80514
19	HIV-HCV_3_4	1170278618_spotD_1.2	13	0.907654	0.864006
19	HIV-HCV_3_4	1170278613_spotE_1.2	14	1.72001	7.65748
19	HIV-HCV_3_4	1170278618_spotB_1.2	15	0.504041	0.385818
19	HIV-HCV_3_4	1170278619_spotC_1.2	16	1.98157	2.73743
19	HIV-HCV_3_4	1170278620_spotH_1.2	17	1.23499	7.40251
19	HIV-HCV_3_4	1170278619_spotA_1.2	18	1.64715	17.5539
19	HIV-HCV_3_4	1170278621_spotC_1.2	19	0.872374	0.583735
16	HIV-HCV_2.5_4	1170278613_spotG_1.2	20	1.43305	1.02953
13	HIV-HCV_1.5_4	1170278615_spotH_1.2	21	0.950684	4.10066
17	HIV-HCV_2_4	1170278619_spotE_1.2	22	1.96044	13.5884
17	HIV-HCV_2_4	1170278620_spotB_1.2	23	4.30946	37.8516
17	HIV-HCV_2_4	1170278622_spotD_1.2	24	2.72715	26.3156
17	HIV-HCV_2_4	1170278614_spotA_1.2	25	1.80983	12.6377
13	HIV-HCV_1.5_4	1170278621_spotH_1.2	26	3.14011	19.5238
17	HIV-HCV_2_4	1170278617_spotA_1.2	27	0.710828	1.55404
13	HIV-HCV_1.5_4	1170278618_spotA_1.2	28	2.32852	5.43167
17	HIV-HCV_2_4	1170278622_spotE_1.2	29	2.94274	25.578
17	HIV-HCV_2_4	1170278616_spotE_1.2	30	2.12242	2.57387
21	HIV-HCV_4_4	1170278614_spotE_1.2	31	0.626321	1.70213
21	HIV-HCV_4_4	1170278614_spotD_1.2	32	1.70319	1.98792
21	HIV-HCV_4_4	1170278619_spotH_1.2	33	2.11592	3.02938
21	HIV-HCV_4_4	1170278615_spotD_1.2	34	2.33474	5.91823
21	HIV-HCV_4_4	1170278616_spotD_1.2	35	2.09542	5.68742
21	HIV-HCV_4_4	1170278616_spotB_1.2	36	0.453745	0.715854
21	HIV-HCV_4_4	1170278621_spotB_1.2	37	0.483792	0.997711
21	HIV-HCV_4_4	1170278621_spotG_1.2	38	4.07942	10.3366
21	HIV-HCV_4_4	1170278618_spotG_1.2	39	0.0602954	0.551645
21	HIV-HCV_4_4	1170278622_spotB_1.2	40	1.08665	0.989282
3	HCV_1_4	1170278622_spotA_1.2	41	4.2468	31.3092
1	HCV_0_4	1170278618_spotE_1.2	42	2.55312	13.8403
0	HCV_0.5_4	1170278619_spotD_1.2	43	2.58609	25.2922
1	HCV_0_4	1170278620_spotA_1.2	44	5.27129	51.7675
3	HCV_1_4	1170278616_spotG_1.2	45	-0.0446388	0.451172
3	HCV_1_4	1170278621_spotD_1.2	46	3.15825	35.0637
3	HCV_1_4	1170278621_spotF_1.2	47	2.37114	17.0032
3	HCV_1_4	1170278617_spotE_1.2	48	1.6379	12.515
3	HCV_1_4	1170278620_spotG_1.2	49	4.99436	29.0531
1	HCV_0_4	1170278619_spotG_1.2	50	1.65823	1.172
5	HCV_2_4	1170278619_spotF_1.2	51	-0.132174	0.336722
5	HCV_2_4	1170278622_spotH_1.2	52	0.521754	0.260646
5	HCV_2_4	1170278617_spotH_1.2	53	2.01439	7.79471
5	HCV_2_4	1170278614_spotF_1.2	54	1.66592	8.104
5	HCV_2_4	1170278615_spotB_1.2	55	2.15244	15.7859
5	HCV_2_4	1170278614_spotB_1.2	56	2.07576	15.8317
5	HCV_2_4	1170278615_spotF_1.2	57	0.00648997	0.374908
5	HCV_2_4	1170278620_spotE_1.2	58	3.3747	19.5162
5	HCV_2_4	1170278615_spotG_1.2	59	4.20546	15.3369
5	HCV_2_4	1170278622_spotF_1.2	60	1.75495	0.675128
7	HCV_3_4	1170278613_spotC_1.2	61	-0.129649	9.93018
7	HCV_3_4	1170278615_spotA_1.2	62	0.28357	0.513514
7	HCV_3_4	1170278615_spotE_1.2	63	1.69313	0.727043
7	HCV_3_4	1170278619_spotB_1.2	64	0.854561	0.596509
7	HCV_3_4	1170278613_spotD_1.2	65	0.144385	6.768
7	HCV_3_4	1170278614_spotC_1.2	66	4.67184	24.9682
7	HCV_3_4	1170278620_spotC_1.2	67	2.03253	24.4151
7	HCV_3_4	1170278617_spotF_1.2	68	5.5177	31.0386
7	HCV_3_4	1170278622_spotG_1.2	69	0.337741	0.301405
7	HCV_3_4	1170278620_spotF_1.2	70	2.65147	16.85
9	HCV_4_4	1170278618_spotH_1.2	71	2.14889	10.7709
9	HCV_4_4	1170278617_spotD_1.2	72	1.93064	0.226101
9	HCV_4_4	1170278620_spotD_1.2	73	2.04132	7.82455
9	HCV_4_4	1170278614_spotH_1.2	74	0.642131	0.801324
9	HCV_4_4	1170278617_spotC_1.2	75	0.721095	-0.0600002
9	HCV_4_4	1170278621_spotE_1.2	76	0.0191381	0.173907
2	HCV_1	1170278555_spotC_1.2	77	3.9589	3.49719
2	HCV_1	1170278553_spotA_1.2	78	5.68455	1.01086
2	HCV_1	1170278557_spotE_1.2	79	3.5891	0.804798
2	HCV_1	1170278558_spotG_1.2	80	10.9386	16.0736
2	HCV_1	1170278556_spotG_1.2	81	19.8578	42.1387
2	HCV_1	1170278561_spotC_1.2	82	9.06002	9.62946
2	HCV_1	1170278554_spotC_1.2	83	1.07506	4.13459
2	HCV_1	1170278562_spotG_1.2	84	10.2109	1.59007
2	HCV_1	1170278558_spotB_1.2	85	6.37351	1.50186
2	HCV_1	1170278557_spotH_1.2	86	6.85136	8.10202
4	HCV_2	1170278560_spotG_1.2	87	6.20159	7.42523
4	HCV_2	1170278557_spotC_1.2	88	-0.384467	1.71614
4	HCV_2	1170278562_spotB_1.2	89	7.5954	10.098
4	HCV_2	1170278555_spotB_1.2	90	11.0762	23.1825
4	HCV_2	1170278557_spotA_1.2	91	2.65376	0.944951
4	HCV_2	1170278559_spotH_1.2	92	1.17883	7.59452
4	HCV_2	1170278564_spotB_1.2	93	1.62647	3.79142
4	HCV_2	1170278558_spotF_1.2	94	6.9185	2.91045
4	HCV_2	1170278564_spotD_1.2	95	4.54111	4.75839
4	HCV_2	1170278557_spotF_1.2	96	1.37916	5.81439
6	HCV_3	1170278556_spotF_1.2	97	7.56413	1.99051
6	HCV_3	1170278563_spotF_1.2	98	3.76727	2.04551
6	HCV_3	1170278562_spotF_1.2	99	4.94631	1.11869
6	HCV_3	1170278554_spotD_1.2	100	5.08553	7.72241
6	HCV_3	1170278556_spotC_1.2	101	-1.26348	2.00525
6	HCV_3	1170278554_spotG_1.2	102	1.19783	1.32828
6	HCV_3	1170278561_spotF_1.2	103	6.35424	4.9503
6	HCV_3	1170278558_spotD_1.2	104	-0.19706	0.90247
6	HCV_3	1170278554_spotE_1.2	105	1.15072	1.77182
6	HCV_3	1170278556_spotE_1.2	106	0.742654	1.68497
8	HCV_4	1170278562_spotD_1.2	107	4.4223	1.25019
8	HCV_4	1170278563_spotC_1.2	108	5.80171	4.97297
12	HIV-HCV_1	1170278562_spotH_1.2	109	2.2385	0.716925
12	HIV-HCV_1	1170278558_spotE_1.2	110	12.0892	7.40814
12	HIV-HCV_1	1170278555_spotA_1.2	111	5.42762	0.65862
12	HIV-HCV_1	1170278558_spotA_1.2	112	4.83874	1.30265
12	HIV-HCV_1	1170278559_spotA_1.2	113	5.0419	4.52559
12	HIV-HCV_1	1170278558_spotH_1.2	114	9.25999	2.49637
12	HIV-HCV_1	1170278561_spotB_1.2	115	8.30633	2.18322
12	HIV-HCV_1	1170278558_spotC_1.2	116	1.75438	11.8615
12	HIV-HCV_1	1170278561_spotG_1.2	117	20.501	15.6635
12	HIV-HCV_1	1170278560_spotF_1.2	118	3.39726	13.2401
12	HIV-HCV_1	1170278559_spotE_1.2	119	10.2819	6.46944
12	HIV-HCV_1	1170278557_spotD_1.2	120	25.713	24.228
12	HIV-HCV_1	1170278556_spotH_1.2	121	19.1046	34.6936
12	HIV-HCV_1	1170278563_spotG_1.2	122	10.4445	15.6103
12	HIV-HCV_1	1170278560_spotH_1.2	123	5.98858	8.95997
12	HIV-HCV_1	1170278553_spotF_1.2	124	11.5129	19.8102
12	HIV-HCV_1	1170278556_spotD_1.2	125	0.213689	2.70659
12	HIV-HCV_1	1170278562_spotC_1.2	126	2.31567	2.94171
12	HIV-HCV_1	1170278564_spotA_1.2	127	11.0352	14.8568
12	HIV-HCV_1	1170278561_spotH_1.2	128	-0.294436	2.86887
15	HIV-HCV_2	1170278556_spotA_1.2	129	8.38714	1.54406
15	HIV-HCV_2	1170278562_spotE_1.2	130	24.248	17.8302
15	HIV-HCV_2	1170278555_spotD_1.2	131	4.55212	3.79615
15	HIV-HCV_2	1170278555_spotE_1.2	132	4.58248	1.4915
15	HIV-HCV_2	1170278553_spotH_1.2	133	3.27616	2.79024
15	HIV-HCV_2	1170278554_spotB_1.2	134	4.04854	5.0612
15	HIV-HCV_2	1170278560_spotD_1.2	135	3.44784	5.28948
15	HIV-HCV_2	1170278553_spotB_1.2	136	1.9147	4.07576
15	HIV-HCV_2	1170278557_spotB_1.2	137	-1.35627	1.26867
18	HIV-HCV_3	1170278563_spotE_1.2	138	5.34834	0.404246
18	HIV-HCV_3	1170278555_spotF_1.2	139	5.46652	1.92905
18	HIV-HCV_3	1170278553_spotG_1.2	140	9.65336	2.05116
18	HIV-HCV_3	1170278563_spotH_1.2	141	6.60812	4.30306
18	HIV-HCV_3	1170278562_spotA_1.2	142	-3.20903	1.3646
18	HIV-HCV_3	1170278559_spotD_1.2	143	2.5844	2.87796
18	HIV-HCV_3	1170278561_spotE_1.2	144	8.10116	11.202
18	HIV-HCV_3	1170278556_spotB_1.2	145	9.47825	21.3252
18	HIV-HCV_3	1170278560_spotB_1.2	146	31.415	17.0568
20	HIV-HCV_4	1170278555_spotH_1.2	148	7.58796	0.243191
20	HIV-HCV_4	1170278560_spotE_1.2	149	11.4153	0.722687
20	HIV-HCV_4	1170278560_spotA_1.2	150	6.30158	2.71395
20	HIV-HCV_4	1170278561_spotA_1.2	151	0.335796	0.0076331
20	HIV-HCV_4	1170278559_spotG_1.2	152	3.77497	1.89955

## Sheet: F3ISH
C0GROUP	C0GRP_NA	C0Spectr	C0S_name	C033326_	C066475_	C0100254	C0133068
10	HIV-HCV_0.5_4	1190234847_spotA_2.2	1	6.43847	27.5139	0.114723	2.12923
11	HIV-HCV_0_4	1190234849_spotC_2.2	2	7.01351	32.8726	0.197921	2.27685
14	HIV-HCV_1_4	1190234853_spotC_2.2	3	6.62339	29.9836	0.152096	2.16553
14	HIV-HCV_1_4	1190234847_spotC_2.2	4	4.63115	21.9934	0.0917024	2.00285
14	HIV-HCV_1_4	1190234848_spotB_2.2	5	5.82904	27.3419	0.170645	2.60489
14	HIV-HCV_1_4	1190234846_spotC_2.2	6	7.31418	34.4119	0.323638	3.30254
14	HIV-HCV_1_4	1190234852_spotA_2.2	7	5.68899	25.158	0.136173	1.96563
14	HIV-HCV_1_4	1190234845_spotG_2.2	8	4.81387	22.2532	0.109881	2.13644
14	HIV-HCV_1_4	1190234848_spotG_2.2	9	4.70569	22.1824	0.0714019	1.95298
14	HIV-HCV_1_4	1190234847_spotH_2.2	10	6.1322	28.2072	0.288886	3.05424
16	HIV-HCV_2.5_4	1190234844_spotH_2.2	11	6.48962	29.2465	0.290463	3.23468
19	HIV-HCV_3_4	1190234849_spotF_2.2	12	5.82005	28.3097	0.102032	2.26469
19	HIV-HCV_3_4	1190234849_spotD_2.2	13	6.55789	32.6374	0.334704	3.35927
19	HIV-HCV_3_4	1190234844_spotE_2.2	14	5.63715	27.808	0.182771	2.79247
19	HIV-HCV_3_4	1190234849_spotB_2.2	15	6.7393	31.0309	0.238965	2.86562
19	HIV-HCV_3_4	1190234850_spotC_2.2	16	7.50009	34.2769	0.295541	3.05294
19	HIV-HCV_3_4	1190234851_spotH_2.2	17	6.00695	30.282	0.324831	3.09612
19	HIV-HCV_3_4	1190234850_spotA_2.2	18	5.43131	26.0088	0.215256	2.63472
19	HIV-HCV_3_4	1190234852_spotC_2.2	19	7.39261	35.0423	0.353341	2.94998
16	HIV-HCV_2.5_4	1190234844_spotG_2.2	20	5.83669	28.1872	0.318045	3.17066
13	HIV-HCV_1.5_4	1190234846_spotH_2.2	21	6.10964	27.0142	0.347279	3.0752
17	HIV-HCV_2_4	1190234850_spotE_2.2	22	4.8876	23.2296	0.0855616	2.03301
17	HIV-HCV_2_4	1190234851_spotB_2.2	23	5.29921	24.5857	0.19272	2.0866
17	HIV-HCV_2_4	1190234853_spotD_2.2	24	6.45885	29.3408	0.311009	2.66504
17	HIV-HCV_2_4	1190234845_spotA_2.2	25	5.03775	22.3917	0.0964201	2.1238
13	HIV-HCV_1.5_4	1190234852_spotH_2.2	26	4.49751	22.2007	0.0671171	2.02532
17	HIV-HCV_2_4	1190234848_spotA_2.2	27	7.05709	29.393	0.232962	2.72145
17	HIV-HCV_2_4	1190234853_spotE_2.2	29	5.59941	26.0484	0.209721	2.47892
17	HIV-HCV_2_4	1190234847_spotE_2.2	30	6.45872	29.8029	0.195943	2.86662
21	HIV-HCV_4_4	1190234845_spotE_2.2	31	6.25195	29.4927	0.157409	2.79395
21	HIV-HCV_4_4	1190234845_spotD_2.2	32	6.80345	30.535	0.273241	3.17295
21	HIV-HCV_4_4	1190234850_spotH_2.2	33	6.22523	30.2656	0.200824	2.98157
21	HIV-HCV_4_4	1190234846_spotD_2.2	34	6.58722	31.1023	0.192305	2.48895
21	HIV-HCV_4_4	1190234847_spotD_2.2	35	6.07187	27.869	0.150127	2.40608
21	HIV-HCV_4_4	1190234847_spotB_2.2	36	6.63966	30.6507	0.231154	2.81281
21	HIV-HCV_4_4	1190234852_spotB_2.2	37	7.63856	33.2737	0.308296	2.70396
21	HIV-HCV_4_4	1190234852_spotG_2.2	38	6.84034	33.1268	0.396136	3.26761
21	HIV-HCV_4_4	1190234849_spotG_2.2	39	6.21974	30.3051	0.223416	2.91265
21	HIV-HCV_4_4	1190234853_spotB_2.2	40	7.6748	34.8853	0.287353	3.20615
3	HCV_1_4	1190234853_spotA_2.2	41	5.99211	26.7035	0.203381	2.50988
1	HCV_0_4	1190234849_spotE_2.2	42	6.1048	27.8768	0.113796	2.21922
0	HCV_0.5_4	1190234850_spotD_2.2	43	5.04807	24.6295	0.165995	2.46094
1	HCV_0_4	1190234851_spotA_2.2	44	4.07224	18.603	0.0767023	1.51927
3	HCV_1_4	1190234847_spotG_2.2	45	6.63221	30.6449	0.227318	2.98177
3	HCV_1_4	1190234852_spotD_2.2	46	5.32497	24.3551	0.185529	2.28564
3	HCV_1_4	1190234852_spotF_2.2	47	5.87994	25.7152	0.180188	2.11282
3	HCV_1_4	1190234848_spotE_2.2	48	6.44115	30.7486	0.224585	2.86544
3	HCV_1_4	1190234851_spotG_2.2	49	5.57518	26.4582	0.179602	2.39938
1	HCV_0_4	1190234850_spotG_2.2	50	5.76763	27.0028	0.14269	2.3511
5	HCV_2_4	1190234850_spotF_2.2	51	6.68895	33.9386	0.312495	3.23945
5	HCV_2_4	1190234853_spotH_2.2	52	6.8473	34.0356	0.48753	3.74909
5	HCV_2_4	1190234848_spotH_2.2	53	5.29147	26.3892	0.154779	2.577
5	HCV_2_4	1190234845_spotF_2.2	54	5.91204	26.4944	0.119507	2.3899
5	HCV_2_4	1190234846_spotB_2.2	55	6.34479	29.4297	0.20647	2.63914
5	HCV_2_4	1190234845_spotB_2.2	56	5.96449	28.7225	0.202898	2.67058
5	HCV_2_4	1190234846_spotF_2.2	57	6.64537	30.9076	0.22509	2.78214
5	HCV_2_4	1190234851_spotE_2.2	58	5.78423	26.8667	0.215193	2.65156
5	HCV_2_4	1190234846_spotG_2.2	59	5.70236	27.9178	0.182904	2.76071
5	HCV_2_4	1190234853_spotF_2.2	60	7.19068	33.6527	0.315233	3.23589
7	HCV_3_4	1190234844_spotC_2.2	61	6.59243	29.6595	0.204489	2.9727
7	HCV_3_4	1190234846_spotA_2.2	62	5.922	28.6193	0.0731948	2.19688
7	HCV_3_4	1190234846_spotE_2.2	63	7.08914	31.5906	0.19139	2.7431
7	HCV_3_4	1190234850_spotB_2.2	64	7.71527	35.034	0.295621	2.93261
7	HCV_3_4	1190234844_spotD_2.2	65	6.59775	31.9528	0.228503	2.94242
7	HCV_3_4	1190234845_spotC_2.2	66	5.62729	27.8843	0.216528	2.75795
7	HCV_3_4	1190234851_spotC_2.2	67	6.4989	28.9445	0.217314	2.52722
7	HCV_3_4	1190234848_spotF_2.2	68	4.56191	21.2957	0.121977	2.00107
7	HCV_3_4	1190234853_spotG_2.2	69	7.49808	35.4181	0.449974	3.62623
7	HCV_3_4	1190234851_spotF_2.2	70	5.50852	28.141	0.199398	2.67079
9	HCV_4_4	1190234849_spotH_2.2	71	5.63522	27.7274	0.148661	2.51125
9	HCV_4_4	1190234848_spotD_2.2	72	6.47633	30.0308	0.309235	2.98868
9	HCV_4_4	1190234851_spotD_2.2	73	7.34818	33.4583	0.36531	3.14077
9	HCV_4_4	1190234845_spotH_2.2	74	6.86167	30.3438	0.257596	3.12884
9	HCV_4_4	1190234848_spotC_2.2	75	7.62781	34.7917	0.305755	2.87923
9	HCV_4_4	1190234852_spotE_2.2	76	6.2116	29.6999	0.14137	2.62019
2	HCV_1	1190234582_spotC_2.2	77	4.72345	21.9036	0.112358	2.04509
2	HCV_1	1190234580_spotA_2.2	78	4.72232	17.4769	0.0933314	1.67492
2	HCV_1	1190234584_spotE_2.2	79	5.17545	23.7907	0.210449	2.50926
2	HCV_1	1190234876_spotG_2.2	80	4.93226	25.9182	0.186579	2.54548
2	HCV_1	1190234583_spotG_2.2	81	3.29644	16.5489	0.0760762	1.65545
2	HCV_1	1190234588_spotC_2.2	82	4.38993	21.9726	0.118826	2.3167
2	HCV_1	1190234581_spotC_2.2	83	4.95318	25.5846	0.162943	2.54111
2	HCV_1	1190234589_spotG_2.2	84	5.14118	23.8844	0.211756	2.75363
2	HCV_1	1190234876_spotB_2.2	85	5.76676	27.09	0.210085	2.54921
2	HCV_1	1190234584_spotH_2.2	86	6.26077	25.4087	0.202361	2.43669
4	HCV_2	1190234584_spotC_2.2	88	5.70208	29.1152	0.455469	3.49885
4	HCV_2	1190234589_spotB_2.2	89	3.34309	17.12	0.109611	1.90205
4	HCV_2	1190234582_spotB_2.2	90	3.7032	19.9191	0.104833	2.03139
4	HCV_2	1190234584_spotA_2.2	91	5.51169	24.9434	0.260355	2.57979
4	HCV_2	1190234586_spotH_2.2	92	3.95593	19.4572	0.106907	2.07884
4	HCV_2	1190234591_spotB_2.2	93	3.1423	17.2435	0.0929233	1.87365
4	HCV_2	1190234876_spotF_2.2	94	5.55267	28.0536	0.177929	2.74358
4	HCV_2	1190234591_spotD_2.2	95	3.82521	20.8584	0.130046	2.37863
4	HCV_2	1190234584_spotF_2.2	96	4.52429	19.8778	0.143363	3.07756
6	HCV_3	1190234583_spotF_2.2	97	5.56625	23.9001	0.0941511	2.28798
6	HCV_3	1190234589_spotF_2.2	99	4.24994	18.6209	0.0521488	1.89264
6	HCV_3	1190234581_spotD_2.2	100	5.03038	26.0079	0.25118	3.00268
6	HCV_3	1190234583_spotC_2.2	101	6.37907	31.025	0.319445	3.05714
6	HCV_3	1190234581_spotG_2.2	102	7.28912	32.389	0.467749	3.6321
6	HCV_3	1190234588_spotF_2.2	103	4.09035	20.0752	0.132712	2.36543
6	HCV_3	1190234876_spotD_2.2	104	5.868	28.5464	0.429767	3.44415
6	HCV_3	1190234581_spotE_2.2	105	6.12791	27.7568	0.242194	2.55984
6	HCV_3	1190234583_spotE_2.2	106	6.20517	31.9173	0.400341	3.41348
8	HCV_4	1190234589_spotD_2.2	107	5.1291	25.5284	0.353418	3.24578
8	HCV_4	1190234590_spotC_2.2	108	4.52479	23.1557	0.232921	2.75884
12	HIV-HCV_1	1190234589_spotH_2.2	109	4.84928	24.6559	0.335755	2.82213
12	HIV-HCV_1	1190234876_spotE_2.2	110	5.60593	21.7543	0.0926154	1.73557
12	HIV-HCV_1	1190234582_spotA_2.2	111	4.86627	21.1089	0.146539	2.31555
12	HIV-HCV_1	1190234876_spotA_2.2	112	6.31498	26.2269	0.344249	2.90682
12	HIV-HCV_1	1190234586_spotA_2.2	113	4.44176	19.9888	0.0948045	1.98322
12	HIV-HCV_1	1190234588_spotB_2.2	115	4.23671	20.1536	0.112335	2.19021
12	HIV-HCV_1	1190234876_spotC_2.2	116	4.42236	23.5136	0.177694	2.43379
12	HIV-HCV_1	1190234588_spotG_2.2	117	2.86157	14.6504	0.0759981	1.59361
12	HIV-HCV_1	1190234586_spotE_2.2	119	5.31329	23.9288	0.230829	2.71784
12	HIV-HCV_1	1190234584_spotD_2.2	120	3.68954	17.9711	0.0959569	1.57334
12	HIV-HCV_1	1190234583_spotH_2.2	121	3.62108	17.7092	0.117297	1.70362
12	HIV-HCV_1	1190234590_spotG_2.2	122	3.29597	17.3852	0.104594	1.90504
12	HIV-HCV_1	1190234587_spotH_2.2	123	4.2976	20.966	0.229019	2.41499
12	HIV-HCV_1	1190234580_spotF_2.2	124	5.83842	24.9305	0.153405	2.55238
12	HIV-HCV_1	1190234583_spotD_2.2	125	5.81027	26.7817	0.211699	2.55605
12	HIV-HCV_1	1190234589_spotC_2.2	126	5.3375	27.5222	0.225741	2.64239
12	HIV-HCV_1	1190234591_spotA_2.2	127	4.00841	18.6384	0.15962	1.90662
12	HIV-HCV_1	1190234588_spotH_2.2	128	5.73848	28.8781	0.391472	3.43367
15	HIV-HCV_2	1190234583_spotA_2.2	129	5.0058	22.714	0.117802	2.08609
15	HIV-HCV_2	1190234589_spotE_2.2	130	2.95794	14.5236	0.0534035	1.50521
15	HIV-HCV_2	1190234582_spotD_2.2	131	5.69635	25.1061	0.135984	2.07738
15	HIV-HCV_2	1190234582_spotE_2.2	132	7.07591	26.7796	0.149747	1.91653
15	HIV-HCV_2	1190234580_spotH_2.2	133	4.83445	20.369	0.142229	1.83936
15	HIV-HCV_2	1190234581_spotB_2.2	134	4.68395	23.9635	0.132991	2.39591
15	HIV-HCV_2	1190234587_spotD_2.2	135	3.89132	19.3437	0.256155	2.56092
15	HIV-HCV_2	1190234580_spotB_2.2	136	5.00516	27.8618	0.278991	2.97644
15	HIV-HCV_2	1190234584_spotB_2.2	137	5.541	28.1995	0.33609	3.33934
18	HIV-HCV_3	1190234590_spotE_2.2	138	4.64429	21.0173	0.125268	2.2196
18	HIV-HCV_3	1190234582_spotF_2.2	139	7.40529	34.5666	0.407895	3.40384
18	HIV-HCV_3	1190234580_spotG_2.2	140	6.47822	30.8948	0.284816	3.07739
18	HIV-HCV_3	1190234590_spotH_2.2	141	4.29296	20.8066	0.150095	2.44023
18	HIV-HCV_3	1190234589_spotA_2.2	142	5.18248	24.2106	0.304018	2.66472
18	HIV-HCV_3	1190234586_spotD_2.2	143	4.69501	20.3133	0.145572	2.30308
18	HIV-HCV_3	1190234588_spotE_2.2	144	4.21771	21.3447	0.126788	2.4442
18	HIV-HCV_3	1190234583_spotB_2.2	145	4.15735	20.5571	0.136488	1.90308
18	HIV-HCV_3	1190234587_spotB_2.2	146	2.17883	11.6833	0.0579449	1.19773
20	HIV-HCV_4	1190234582_spotH_2.2	148	6.59467	26.5153	0.140279	2.11601
20	HIV-HCV_4	1190234587_spotE_2.2	149	5.37121	21.463	0.0561659	1.06173
20	HIV-HCV_4	1190234587_spotA_2.2	150	4.90359	23.5416	0.182535	2.41736
20	HIV-HCV_4	1190234588_spotA_2.2	151	5.11999	25.3511	0.270089	2.91485
20	HIV-HCV_4	1190234586_spotG_2.2	152	5.492	30.39	0.25554	2.73292

## Sheet: F3ISL
C0GROUP	C0GRP_NA	C0Spectr	C0S_name	C04591_4	C04668_5	C08895_7	C09282_8	C09349_6
10	HIV-HCV_0.5_4	1190234847_spotA_1.2	1	2.39426	0.252806	0.168993	1.26233	0.39362
11	HIV-HCV_0_4	1190234849_spotC_1.2	2	1.47782	-0.0649492	0.146586	0.450444	0.130038
14	HIV-HCV_1_4	1190234853_spotC_1.2	3	2.603	0.584965	0.474979	2.07522	2.14232
14	HIV-HCV_1_4	1190234847_spotC_1.2	4	11.363	1.75886	1.74902	18.0934	18.4541
14	HIV-HCV_1_4	1190234848_spotB_1.2	5	4.53862	1.28104	0.955747	7.24279	9.19654
14	HIV-HCV_1_4	1190234846_spotC_1.2	6	1.17801	1	0.112432	5.79785	1.74812
14	HIV-HCV_1_4	1190234852_spotA_1.2	7	19.9901	2.19702	2.11622	19.827	18.2916
14	HIV-HCV_1_4	1190234845_spotG_1.2	8	9.00272	2.73447	1.25281	15.9894	14.6773
14	HIV-HCV_1_4	1190234848_spotG_1.2	9	22.4412	3.02125	1.54455	27.0747	20.0074
14	HIV-HCV_1_4	1190234847_spotH_1.2	10	4.67625	1.16878	1.17557	8.08084	9.56642
16	HIV-HCV_2.5_4	1190234844_spotH_1.2	11	3.17292	0.241933	0.376881	5.75805	5.24481
19	HIV-HCV_3_4	1190234849_spotF_1.2	12	7.40742	1.4463	0.615939	8.29824	7.44478
19	HIV-HCV_3_4	1190234849_spotD_1.2	13	1.61309	-0.127562	0.19271	1.50406	0.573775
19	HIV-HCV_3_4	1190234844_spotE_1.2	14	3.59294	1.24707	0.699263	4.32428	7.82641
19	HIV-HCV_3_4	1190234849_spotB_1.2	15	1.52358	-0.393664	0.317529	0.602175	0.23393
19	HIV-HCV_3_4	1190234850_spotC_1.2	16	1.57751	0.500251	-0.00843463	6.38847	2.18982
19	HIV-HCV_3_4	1190234851_spotH_1.2	17	3.56676	0.918911	0.490777	10.3605	6.61809
19	HIV-HCV_3_4	1190234850_spotA_1.2	18	5.27353	2.02928	0.897186	9.19293	5.93779
19	HIV-HCV_3_4	1190234852_spotC_1.2	19	1.3977	0.23584	0.0414025	1.06924	0.391631
16	HIV-HCV_2.5_4	1190234844_spotG_1.2	20	1.8153	-0.107104	0.174703	4.64796	2.0717
13	HIV-HCV_1.5_4	1190234846_spotH_1.2	21	8.68419	2.16102	1.7141	11.1781	13.5791
17	HIV-HCV_2_4	1190234850_spotE_1.2	22	9.7902	1.45	0.881553	15.4844	11.6322
17	HIV-HCV_2_4	1190234851_spotB_1.2	23	23.0721	1.57862	2.18679	24.9858	18.9525
17	HIV-HCV_2_4	1190234853_spotD_1.2	24	18.7886	2.17508	2.60342	16.6446	17.8963
17	HIV-HCV_2_4	1190234845_spotA_1.2	25	9.81349	1.43909	1.91713	14.2185	9.79458
13	HIV-HCV_1.5_4	1190234852_spotH_1.2	26	5.12598	2.60272	1.26689	15.4561	15.3639
17	HIV-HCV_2_4	1190234848_spotA_1.2	27	2.15178	0.245134	0.00606745	1.7169	0.68582
13	HIV-HCV_1.5_4	1190234849_spotA_1.2	28	2.6047	-0.139917	0.394494	2.80308	1.76727
17	HIV-HCV_2_4	1190234853_spotE_1.2	29	10.9387	2.10675	0.8937	23.4511	15.0878
17	HIV-HCV_2_4	1190234847_spotE_1.2	30	1.65368	0.201568	0.339308	3.48851	1.29928
21	HIV-HCV_4_4	1190234845_spotE_1.2	31	2.84581	-0.222382	0.412011	2.39843	2.0233
21	HIV-HCV_4_4	1190234845_spotD_1.2	32	1.63655	-0.193245	0.401721	3.14118	1.08567
21	HIV-HCV_4_4	1190234850_spotH_1.2	33	2.02	0.340323	0.0367016	5.05793	2.57066
21	HIV-HCV_4_4	1190234846_spotD_1.2	34	3.11466	1.21458	0.406997	5.50982	7.40015
21	HIV-HCV_4_4	1190234847_spotD_1.2	35	6.00144	0.574021	0.530086	4.78169	4.94878
21	HIV-HCV_4_4	1190234847_spotB_1.2	36	1.58803	0.00424826	0.124808	0.695347	0.280383
21	HIV-HCV_4_4	1190234852_spotG_1.2	38	8.82244	3.29752	1.22613	9.69882	19.0851
21	HIV-HCV_4_4	1190234849_spotG_1.2	39	2.2504	0.0922035	0.0627958	0.993339	0.315003
21	HIV-HCV_4_4	1190234853_spotB_1.2	40	1.47424	0.10203	0.274841	1.68406	0.58989
3	HCV_1_4	1190234853_spotA_1.2	41	9.34612	1.76331	1.40375	17.2133	17.7396
1	HCV_0_4	1190234849_spotE_1.2	42	9.41148	2.53359	0.972554	12.3081	15.0118
0	HCV_0.5_4	1190234850_spotD_1.2	43	5.80887	1.6504	1.06835	12.1859	12.2272
1	HCV_0_4	1190234851_spotA_1.2	44	29.8756	3.19226	3.72717	35.3591	33.7056
3	HCV_1_4	1190234847_spotG_1.2	45	1.82866	0.0478468	0.460907	0.459224	0.440095
3	HCV_1_4	1190234852_spotD_1.2	46	7.49801	2.98896	1.5816	16.7251	26.3436
3	HCV_1_4	1190234852_spotF_1.2	47	21.7488	2.09447	2.19205	21.3904	20.2372
3	HCV_1_4	1190234848_spotE_1.2	48	6.27363	1.67997	0.941394	5.38139	11.6424
3	HCV_1_4	1190234851_spotG_1.2	49	15.991	3.6477	2.48735	15.5457	28.6445
1	HCV_0_4	1190234850_spotG_1.2	50	4.16604	-0.0322677	0.16277	2.37312	0.791404
5	HCV_2_4	1190234850_spotF_1.2	51	1.71958	0.0858303	0.208701	0.664331	0.267909
5	HCV_2_4	1190234853_spotH_1.2	52	0.70944	0.13631	0.086767	0.857518	0.425533
5	HCV_2_4	1190234848_spotH_1.2	53	4.65292	1.00514	1.00704	9.6129	11.5518
5	HCV_2_4	1190234845_spotF_1.2	54	3.83284	1.25175	0.437116	4.49473	5.98653
5	HCV_2_4	1190234846_spotB_1.2	55	8.45692	1.58808	1.4894	7.44248	11.747
5	HCV_2_4	1190234845_spotB_1.2	56	6.01306	1.37946	0.894759	10.2355	8.51173
5	HCV_2_4	1190234846_spotF_1.2	57	2.18656	0.0737566	0.572542	1.18337	0.382032
5	HCV_2_4	1190234851_spotE_1.2	58	10.9676	2.18268	0.925022	18.3746	14.2659
5	HCV_2_4	1190234846_spotG_1.2	59	10.322	1.69753	0.912227	9.04843	12.1592
5	HCV_2_4	1190234853_spotF_1.2	60	0.807138	0.110836	0.178824	0.958883	0.521474
7	HCV_3_4	1190234844_spotC_1.2	61	4.13416	1.30136	0.402726	5.145	5.34153
7	HCV_3_4	1190234846_spotA_1.2	62	1.65465	-0.204018	0.782188	0.654656	0.320276
7	HCV_3_4	1190234846_spotE_1.2	63	1.22179	0.0760289	0.272416	2.13039	0.687883
7	HCV_3_4	1190234850_spotB_1.2	64	1.62006	-0.171347	0.301955	0.846063	0.286174
7	HCV_3_4	1190234844_spotD_1.2	65	3.69892	0.946477	0.460988	3.24108	6.03412
7	HCV_3_4	1190234845_spotC_1.2	66	8.0089	3.58	1.50835	11.9233	21.6323
7	HCV_3_4	1190234851_spotC_1.2	67	14.2121	1.59558	1.0204	16.3271	12.9598
7	HCV_3_4	1190234848_spotF_1.2	68	11.4532	3.70839	2.30641	17.4496	31.3112
7	HCV_3_4	1190234853_spotG_1.2	69	0.650374	0.20556	0.10422	0.683257	0.424345
7	HCV_3_4	1190234851_spotF_1.2	70	5.72741	1.89354	1.16111	10.6256	17.8235
9	HCV_4_4	1190234849_spotH_1.2	71	4.0729	0.661621	0.692657	8.9925	7.34867
9	HCV_4_4	1190234848_spotD_1.2	72	1.93093	0.374668	0.271546	0.362637	0.205934
9	HCV_4_4	1190234851_spotD_1.2	73	8.35854	2.38693	1.12871	10.5245	17.9624
9	HCV_4_4	1190234845_spotH_1.2	74	2.16597	0.0134329	-0.00325915	0.982566	0.397507
9	HCV_4_4	1190234848_spotC_1.2	75	1.36953	0.0443733	0.0793464	0.295246	0.117082
9	HCV_4_4	1190234852_spotE_1.2	76	1.26626	0.150224	0.0782001	0.183167	0.364818
2	HCV_1	1190234582_spotC_1.2	77	1.4709	6.28824	1.0413	6.47455	4.66779
2	HCV_1	1190234580_spotA_1.2	78	10.1956	2.27463	1.53746	6.84421	4.84867
2	HCV_1	1190234584_spotE_1.2	79	5.22751	1.26222	0.211897	0.919669	2.31363
2	HCV_1	1190234876_spotG_1.2	80	22.926	5.12254	3.09533	17.1802	21.9685
2	HCV_1	1190234583_spotG_1.2	81	20.1856	12.1437	4.50662	24.5419	26.9543
2	HCV_1	1190234588_spotC_1.2	82	9.70656	6.29173	2.54756	8.08494	13.2291
2	HCV_1	1190234581_spotC_1.2	83	0.417019	0.294632	1.4063	8.67081	2.78124
2	HCV_1	1190234589_spotG_1.2	84	7.83426	1.16385	0.245626	4.76557	0.354303
2	HCV_1	1190234876_spotB_1.2	85	5.93415	6.42214	-0.101186	11.0894	2.02719
2	HCV_1	1190234584_spotH_1.2	86	6.09298	3.73219	0.0209959	6.78893	6.00864
4	HCV_2	1190234587_spotG_1.2	87	8.37812	5.04951	0.508206	9.59396	2.01584
4	HCV_2	1190234584_spotC_1.2	88	3.91616	1.03775	1.40443	0.919173	0.806194
4	HCV_2	1190234589_spotB_1.2	89	7.95028	3.85529	4.61328	10.821	7.5997
4	HCV_2	1190234582_spotB_1.2	90	14.4075	7.20854	2.83171	17.8773	32.2821
4	HCV_2	1190234584_spotA_1.2	91	0.261052	5.12284	2.50979	0.692264	0.165772
4	HCV_2	1190234586_spotH_1.2	92	3.76046	4.81584	0.279059	8.06105	4.50767
4	HCV_2	1190234591_spotB_1.2	93	18.7231	8.73412	1.97583	23.398	17.526
4	HCV_2	1190234876_spotF_1.2	94	6.24219	6.95487	2.5948	10.0419	2.37272
4	HCV_2	1190234591_spotD_1.2	95	5.26796	6.62447	2.77891	9.9868	3.63925
4	HCV_2	1190234584_spotF_1.2	96	2.27194	5.18332	2.76311	4.10787	1.06276
6	HCV_3	1190234583_spotF_1.2	97	5.66017	1.34498	-0.343979	2.32943	1.23965
6	HCV_3	1190234590_spotF_1.2	98	2.72583	-0.688943	2.76028	-0.178378	-0.230374
6	HCV_3	1190234589_spotF_1.2	99	7.54539	0.885867	0.589554	5.09415	3.04124
6	HCV_3	1190234581_spotD_1.2	100	5.14469	4.76412	2.32339	9.04656	4.54962
6	HCV_3	1190234583_spotC_1.2	101	-0.688301	-0.434073	-0.0593045	2.07516	1.2994
6	HCV_3	1190234581_spotG_1.2	102	4.21544	0.559831	0.0398845	1.89406	0.990959
6	HCV_3	1190234588_spotF_1.2	103	2.81757	7.33258	0.290635	6.31738	0.89891
6	HCV_3	1190234876_spotD_1.2	104	-0.353994	7.61448	0.560457	2.28487	0.837495
6	HCV_3	1190234581_spotE_1.2	105	5.24497	-0.269194	1.95931	2.61047	1.00381
6	HCV_3	1190234583_spotE_1.2	106	4.37121	2.19061	1.50247	2.29009	0.63901
8	HCV_4	1190234589_spotD_1.2	107	5.63202	1.02452	1.17161	-0.0589176	2.45628
8	HCV_4	1190234590_spotC_1.2	108	3.81787	7.12379	2.28863	16.9213	5.33891
12	HIV-HCV_1	1190234589_spotH_1.2	109	2.83869	0.198509	2.67616	1.66129	2.5921
12	HIV-HCV_1	1190234876_spotE_1.2	110	14.5035	8.12437	2.93419	10.6472	11.0313
12	HIV-HCV_1	1190234582_spotA_1.2	111	-0.886157	5.54146	2.33785	2.63634	0.301172
12	HIV-HCV_1	1190234876_spotA_1.2	112	2.93525	5.62446	1.6628	2.66273	0.24722
12	HIV-HCV_1	1190234586_spotA_1.2	113	4.63373	5.23389	2.25359	4.65906	7.42453
12	HIV-HCV_1	1190234588_spotB_1.2	115	1.61337	10.2993	3.90778	3.75326	0.719367
12	HIV-HCV_1	1190234876_spotC_1.2	116	7.2825	7.0781	2.62659	18.0896	9.68634
12	HIV-HCV_1	1190234588_spotG_1.2	117	21.1754	10.8427	3.16987	21.1871	22.5207
12	HIV-HCV_1	1190234587_spotF_1.2	118	2.53987	2.7815	1.58702	3.5503	3.68712
12	HIV-HCV_1	1190234586_spotE_1.2	119	6.6343	6.51523	0.909437	8.20926	6.17042
12	HIV-HCV_1	1190234584_spotD_1.2	120	37.7715	14.9697	4.9676	27.2103	46.4614
12	HIV-HCV_1	1190234583_spotH_1.2	121	28.0136	6.63591	3.7149	29.7469	28.4198
12	HIV-HCV_1	1190234590_spotG_1.2	122	18.9098	7.86999	2.52308	23.824	22.2957
12	HIV-HCV_1	1190234587_spotH_1.2	123	8.72197	4.66785	1.19539	8.54861	5.26121
12	HIV-HCV_1	1190234580_spotF_1.2	124	7.63358	3.03236	1.55121	5.06586	7.91145
12	HIV-HCV_1	1190234583_spotD_1.2	125	9.39163	0.0347347	1.6058	7.68436	3.11216
12	HIV-HCV_1	1190234589_spotC_1.2	126	0.983309	1.03343	0.131321	4.03801	2.86353
12	HIV-HCV_1	1190234591_spotA_1.2	127	9.86314	1.84544	2.079	15.9483	18.2138
12	HIV-HCV_1	1190234588_spotH_1.2	128	6.06234	1.28519	1.26476	2.56988	1.04842
15	HIV-HCV_2	1190234583_spotA_1.2	129	0.850715	6.5482	2.06322	3.46325	0.77535
15	HIV-HCV_2	1190234589_spotE_1.2	130	17.515	7.11603	4.11127	23.6488	24.2005
15	HIV-HCV_2	1190234582_spotD_1.2	131	7.84556	5.33303	1.08628	11.9343	7.89004
15	HIV-HCV_2	1190234582_spotE_1.2	132	5.64522	2.64811	2.36755	4.43674	1.51464
15	HIV-HCV_2	1190234580_spotH_1.2	133	17.3572	7.69719	3.26984	18.5124	23.4781
15	HIV-HCV_2	1190234581_spotB_1.2	134	4.65037	0.815118	1.6154	4.3474	6.4645
15	HIV-HCV_2	1190234587_spotD_1.2	135	13.6443	4.65724	2.59696	15.9911	9.80243
15	HIV-HCV_2	1190234580_spotB_1.2	136	2.91557	1.93823	1.18528	6.23054	2.19596
15	HIV-HCV_2	1190234584_spotB_1.2	137	0.733016	0.400634	-0.278472	1.35066	0.653434
18	HIV-HCV_3	1190234590_spotE_1.2	138	3.67963	7.61788	2.70841	2.93962	1.36554
18	HIV-HCV_3	1190234582_spotF_1.2	139	0.777632	-0.517805	0.610317	3.91728	1.20035
18	HIV-HCV_3	1190234580_spotG_1.2	140	1.21291	1.73403	1.11795	1.69994	0.983356
18	HIV-HCV_3	1190234590_spotH_1.2	141	7.05714	3.38445	2.63974	7.87728	4.47776
18	HIV-HCV_3	1190234589_spotA_1.2	142	-0.434116	-0.81273	0.678376	1.67806	0.448633
18	HIV-HCV_3	1190234586_spotD_1.2	143	3.4546	1.20198	2.56479	3.32078	0.553348
18	HIV-HCV_3	1190234588_spotE_1.2	144	10.0028	5.52938	1.58477	10.1169	11.8748
18	HIV-HCV_3	1190234583_spotB_1.2	145	30.4402	9.81401	2.13317	28.2552	20.5856
18	HIV-HCV_3	1190234587_spotB_1.2	146	27.2228	12.4962	5.53015	36.7896	25.8254
20	HIV-HCV_4	1190234582_spotH_1.2	148	-0.0497103	6.12801	3.09817	0.418871	1.91163
20	HIV-HCV_4	1190234587_spotE_1.2	149	6.9034	-0.798814	0.845889	1.77349	0.815092
20	HIV-HCV_4	1190234587_spotA_1.2	150	4.56965	0.427602	0.774381	3.87546	1.81842
20	HIV-HCV_4	1190234588_spotA_1.2	151	6.60238	2.03713	0.418631	2.46366	0.312759
20	HIV-HCV_4	1190234586_spotG_1.2	152	1.65933	2.23519	1.67148	0.792177	0.384712

## Sheet: F3HSL
C0GROUP	C0GRP_NA	C0Spectr	C0S_name	C04168_0	C06491_0
10	HIV-HCV_0.5_4	1080158961_spotA_1.2	1	8.26251	2.23843
11	HIV-HCV_0_4	1080167286_spotC_1.2	2	2.48936	3.40795
14	HIV-HCV_1_4	1080167337_spotC_1.2	3	2.70412	1.69599
14	HIV-HCV_1_4	1080158961_spotC_1.2	4	6.77833	3.30261
14	HIV-HCV_1_4	1080167285_spotB_1.2	5	2.4915	4.94146
14	HIV-HCV_1_4	1080158962_spotC_1.2	6	3.73336	2.0112
14	HIV-HCV_1_4	1080167283_spotA_1.2	7	2.36096	1.05525
14	HIV-HCV_1_4	1080159000_spotG_1.2	8	2.32699	0.427603
14	HIV-HCV_1_4	1080167285_spotG_1.2	9	2.06817	6.73348
14	HIV-HCV_1_4	1080158961_spotH_1.2	10	1.92076	0.648413
16	HIV-HCV_2.5_4	1080158999_spotH_1.2	11	2.73187	2.68183
19	HIV-HCV_3_4	1080167286_spotF_1.2	12	2.53668	0.961322
19	HIV-HCV_3_4	1080167286_spotD_1.2	13	1.77304	0.654759
19	HIV-HCV_3_4	1080158999_spotE_1.2	14	7.09633	1.58818
19	HIV-HCV_3_4	1080167286_spotB_1.2	15	2.1745	2.89062
19	HIV-HCV_3_4	1080167281_spotC_1.2	16	1.75583	1.04392
19	HIV-HCV_3_4	1080167282_spotH_1.2	17	2.94326	2.24391
19	HIV-HCV_3_4	1080167281_spotA_1.2	18	1.72317	13.3602
19	HIV-HCV_3_4	1080167283_spotC_1.2	19	1.04282	0.159465
13	HIV-HCV_1.5_4	1080158962_spotH_1.2	21	7.19665	5.85749
17	HIV-HCV_2_4	1080167281_spotE_1.2	22	2.16433	3.07167
17	HIV-HCV_2_4	1080167282_spotB_1.2	23	1.12753	3.47386
17	HIV-HCV_2_4	1080167337_spotD_1.2	24	2.15136	0.725203
17	HIV-HCV_2_4	1080159000_spotA_1.2	25	5.38741	7.77007
13	HIV-HCV_1.5_4	1080167283_spotH_1.2	26	2.19272	5.99701
17	HIV-HCV_2_4	1080167285_spotA_1.2	27	2.90224	3.13568
13	HIV-HCV_1.5_4	1080167286_spotA_1.2	28	3.10888	4.30721
17	HIV-HCV_2_4	1080167337_spotE_1.2	29	2.44716	1.1841
17	HIV-HCV_2_4	1080158961_spotE_1.2	30	3.97795	2.52177
21	HIV-HCV_4_4	1080159000_spotE_1.2	31	2.62155	0.470051
21	HIV-HCV_4_4	1080167281_spotH_1.2	33	1.55423	-0.0056709
21	HIV-HCV_4_4	1080158962_spotD_1.2	34	8.35579	0.187212
21	HIV-HCV_4_4	1080158961_spotD_1.2	35	1.57874	0.160314
21	HIV-HCV_4_4	1080158961_spotB_1.2	36	5.25476	0.293569
21	HIV-HCV_4_4	1080167283_spotB_1.2	37	1.36107	0.711187
21	HIV-HCV_4_4	1080167283_spotG_1.2	38	2.54486	0.384939
21	HIV-HCV_4_4	1080167286_spotG_1.2	39	3.85372	0.268412
21	HIV-HCV_4_4	1080167337_spotB_1.2	40	1.95294	0.141438
3	HCV_1_4	1080167337_spotA_1.2	41	2.20649	1.11965
1	HCV_0_4	1080167286_spotE_1.2	42	1.80086	5.67137
0	HCV_0.5_4	1080167281_spotD_1.2	43	2.21649	2.69311
1	HCV_0_4	1080167282_spotA_1.2	44	2.91162	1.18036
3	HCV_1_4	1080158961_spotG_1.2	45	1.72418	0.961886
3	HCV_1_4	1080167283_spotD_1.2	46	2.33676	4.72542
3	HCV_1_4	1080167283_spotF_1.2	47	2.43169	2.96031
3	HCV_1_4	1080167285_spotE_1.2	48	2.92331	4.32321
3	HCV_1_4	1080167282_spotG_1.2	49	1.92913	3.19966
1	HCV_0_4	1080167281_spotG_1.2	50	2.13755	3.48472
5	HCV_2_4	1080167281_spotF_1.2	51	1.58061	4.89332
5	HCV_2_4	1080167337_spotH_1.2	52	2.55827	0.585463
5	HCV_2_4	1080167285_spotH_1.2	53	2.20035	4.86353
5	HCV_2_4	1080158962_spotB_1.2	55	7.39798	2.12962
5	HCV_2_4	1080159000_spotB_1.2	56	1.77648	0.208113
5	HCV_2_4	1080158962_spotF_1.2	57	3.25477	2.84731
5	HCV_2_4	1080167282_spotE_1.2	58	4.55573	1.15159
5	HCV_2_4	1080158962_spotG_1.2	59	2.92694	2.99304
5	HCV_2_4	1080167337_spotF_1.2	60	4.05372	1.59851
7	HCV_3_4	1080158999_spotC_1.2	61	5.41903	1.60688
7	HCV_3_4	1080158962_spotA_1.2	62	7.62484	3.21166
7	HCV_3_4	1080158962_spotE_1.2	63	3.29724	3.15116
7	HCV_3_4	1080167281_spotB_1.2	64	2.20803	3.54209
7	HCV_3_4	1080158999_spotD_1.2	65	6.9304	0.923166
7	HCV_3_4	1080159000_spotC_1.2	66	2.95352	2.52341
7	HCV_3_4	1080167282_spotC_1.2	67	3.43913	2.756
7	HCV_3_4	1080167285_spotF_1.2	68	1.70679	0.130372
7	HCV_3_4	1080167337_spotG_1.2	69	2.03493	0.759844
7	HCV_3_4	1080167282_spotF_1.2	70	2.67016	0.199178
9	HCV_4_4	1080167286_spotH_1.2	71	2.87512	1.16612
9	HCV_4_4	1080167285_spotD_1.2	72	2.95149	4.1751
9	HCV_4_4	1080167282_spotD_1.2	73	3.13467	5.69039
9	HCV_4_4	1080159000_spotH_1.2	74	1.97265	3.42199
9	HCV_4_4	1080167285_spotC_1.2	75	2.84103	3.20889
9	HCV_4_4	1080167283_spotE_1.2	76	1.59126	0.0803874
2	HCV_1	1080179902_spotC_1.2	77	1.77778	5.85797
2	HCV_1	1080179900_spotA_1.2	78	3.19564	3.36352
2	HCV_1	1080179904_spotE_1.2	79	4.46768	0.350786
2	HCV_1	1080179905_spotG_1.2	80	2.37648	8.42538
2	HCV_1	1080179903_spotG_1.2	81	0.644162	7.16913
2	HCV_1	1080179908_spotC_1.2	82	2.6472	8.10928
2	HCV_1	1080179901_spotC_1.2	83	3.29987	7.13778
2	HCV_1	1080179905_spotB_1.2	85	3.43273	10.941
2	HCV_1	1080179904_spotH_1.2	86	-1.98655	5.63581
4	HCV_2	1080179907_spotG_1.2	87	-1.08024	5.9528
4	HCV_2	1080179904_spotC_1.2	88	5.29745	6.39669
4	HCV_2	1080179909_spotB_1.2	89	2.29815	12.3176
4	HCV_2	1080179902_spotB_1.2	90	3.14753	5.73593
4	HCV_2	1080179904_spotA_1.2	91	1.06595	0.941236
4	HCV_2	1080179911_spotB_1.2	93	3.80509	2.50226
4	HCV_2	1080179905_spotF_1.2	94	3.26449	1.45561
4	HCV_2	1080179911_spotD_1.2	95	-1.32476	2.30587
4	HCV_2	1080179904_spotF_1.2	96	5.26447	5.61942
6	HCV_3	1080179903_spotF_1.2	97	5.03704	9.35251
6	HCV_3	1080179909_spotF_1.2	99	3.09277	9.03551
6	HCV_3	1080179901_spotD_1.2	100	4.98074	5.01374
6	HCV_3	1080179903_spotC_1.2	101	2.52713	5.97527
6	HCV_3	1080179908_spotF_1.2	103	2.03091	7.92897
6	HCV_3	1080179905_spotD_1.2	104	-0.715331	6.18474
6	HCV_3	1080179901_spotE_1.2	105	3.44327	4.64272
6	HCV_3	1080179903_spotE_1.2	106	2.32872	7.91267
8	HCV_4	1080179909_spotD_1.2	107	4.20815	0.292039
8	HCV_4	1080179910_spotC_1.2	108	13.1609	7.14038
12	HIV-HCV_1	1080179905_spotE_1.2	110	6.95046	8.25243
12	HIV-HCV_1	1080179902_spotA_1.2	111	10.0643	6.61522
12	HIV-HCV_1	1080179905_spotA_1.2	112	6.04522	-0.416924
12	HIV-HCV_1	1080179906_spotA_1.2	113	0.102436	4.66121
12	HIV-HCV_1	1080179905_spotH_1.2	114	6.35055	7.49705
12	HIV-HCV_1	1080179908_spotB_1.2	115	2.65221	13.6803
12	HIV-HCV_1	1080179905_spotC_1.2	116	3.47785	19.817
12	HIV-HCV_1	1080179907_spotF_1.2	118	-0.0348469	5.39514
12	HIV-HCV_1	1080179904_spotD_1.2	120	6.03267	4.4529
12	HIV-HCV_1	1080179903_spotH_1.2	121	8.92155	5.79
12	HIV-HCV_1	1080179907_spotH_1.2	123	-0.343331	8.25676
12	HIV-HCV_1	1080179900_spotF_1.2	124	7.65961	2.71366
12	HIV-HCV_1	1080179903_spotD_1.2	125	0.403715	15.4458
12	HIV-HCV_1	1080179909_spotC_1.2	126	0.279693	15.9434
12	HIV-HCV_1	1080179911_spotA_1.2	127	3.83532	5.78305
12	HIV-HCV_1	1080179908_spotH_1.2	128	8.47797	16.5137
15	HIV-HCV_2	1080179903_spotA_1.2	129	4.74754	1.99528
15	HIV-HCV_2	1080179909_spotE_1.2	130	0.509106	4.69561
15	HIV-HCV_2	1080179902_spotD_1.2	131	7.06157	0.806949
15	HIV-HCV_2	1080179902_spotE_1.2	132	1.1274	4.12674
15	HIV-HCV_2	1080179900_spotH_1.2	133	3.12466	1.83085
15	HIV-HCV_2	1080179901_spotB_1.2	134	5.15514	1.26761
15	HIV-HCV_2	1080179907_spotD_1.2	135	6.72042	10.229
15	HIV-HCV_2	1080179900_spotB_1.2	136	10.4945	6.89394
15	HIV-HCV_2	1080179904_spotB_1.2	137	1.78497	1.34105
18	HIV-HCV_3	1080179910_spotE_1.2	138	3.49328	8.66528
18	HIV-HCV_3	1080179902_spotF_1.2	139	0.59486	4.79413
18	HIV-HCV_3	1080179900_spotG_1.2	140	4.78505	7.09243
18	HIV-HCV_3	1080179909_spotA_1.2	142	5.34384	5.22673
18	HIV-HCV_3	1080179906_spotD_1.2	143	0.863363	5.44872
18	HIV-HCV_3	1080179908_spotE_1.2	144	-0.200632	6.47529
18	HIV-HCV_3	1080179903_spotB_1.2	145	-0.700961	4.03741
18	HIV-HCV_3	1080179907_spotB_1.2	146	2.91158	0.189639
20	HIV-HCV_4	1080179907_spotE_1.2	149	3.37902	0.742218
20	HIV-HCV_4	1080179907_spotA_1.2	150	11.3502	6.66125
20	HIV-HCV_4	1080179908_spotA_1.2	151	10.9109	9.27498

## Sheet: F6CSH
C0GROUP	C0GRP_NA	C0Spectr	C0S_name	C022837_
10	HIV-HCV_0.5_4	1170278700_spotA_2.2	1	0.598869
13	HIV-HCV_1_4	1170278706_spotC_2.2	3	0.750185
13	HIV-HCV_1_4	1170278700_spotC_2.2	4	0.484027
13	HIV-HCV_1_4	1170278701_spotB_2.2	5	0.522755
13	HIV-HCV_1_4	1170278699_spotC_2.2	6	0.550587
13	HIV-HCV_1_4	1170278705_spotA_2.2	7	0.611278
13	HIV-HCV_1_4	1170278698_spotG_2.2	8	0.506427
13	HIV-HCV_1_4	1170278701_spotG_2.2	9	0.612469
13	HIV-HCV_1_4	1170278700_spotH_2.2	10	0.472002
15	HIV-HCV_2.5_4	1170278697_spotH_2.2	11	0.695731
18	HIV-HCV_3_4	1170278702_spotF_2.2	12	0.713488
18	HIV-HCV_3_4	1170278702_spotD_2.2	13	1.78128
18	HIV-HCV_3_4	1170278697_spotE_2.2	14	0.633908
18	HIV-HCV_3_4	1170278702_spotB_2.2	15	0.761378
18	HIV-HCV_3_4	1170278865_spotC_2.2	16	0.951768
18	HIV-HCV_3_4	1170278704_spotH_2.2	17	0.454396
18	HIV-HCV_3_4	1170278865_spotA_2.2	18	0.618002
18	HIV-HCV_3_4	1170278705_spotC_2.2	19	0.462057
15	HIV-HCV_2.5_4	1170278697_spotG_2.2	20	0.400852
12	HIV-HCV_1.5_4	1170278699_spotH_2.2	21	0.597805
16	HIV-HCV_2_4	1170278865_spotE_2.2	22	0.665242
16	HIV-HCV_2_4	1170278704_spotB_2.2	23	0.859905
16	HIV-HCV_2_4	1170278706_spotD_2.2	24	0.535163
16	HIV-HCV_2_4	1170278698_spotA_2.2	25	0.475947
12	HIV-HCV_1.5_4	1170278705_spotH_2.2	26	0.374008
16	HIV-HCV_2_4	1170278701_spotA_2.2	27	1.02427
12	HIV-HCV_1.5_4	1170278702_spotA_2.2	28	0.837289
16	HIV-HCV_2_4	1170278706_spotE_2.2	29	1.31676
16	HIV-HCV_2_4	1170278700_spotE_2.2	30	0.743888
20	HIV-HCV_4_4	1170278698_spotE_2.2	31	0.550474
20	HIV-HCV_4_4	1170278698_spotD_2.2	32	0.978341
20	HIV-HCV_4_4	1170278865_spotH_2.2	33	0.814622
20	HIV-HCV_4_4	1170278699_spotD_2.2	34	1.10304
20	HIV-HCV_4_4	1170278700_spotD_2.2	35	1.09981
20	HIV-HCV_4_4	1170278700_spotB_2.2	36	0.665436
20	HIV-HCV_4_4	1170278705_spotB_2.2	37	4.28264
20	HIV-HCV_4_4	1170278705_spotG_2.2	38	0.649555
20	HIV-HCV_4_4	1170278702_spotG_2.2	39	0.621206
3	HCV_1_4	1170278706_spotA_2.2	41	0.625401
1	HCV_0_4	1170278702_spotE_2.2	42	0.70994
0	HCV_0.5_4	1170278865_spotD_2.2	43	0.453948
1	HCV_0_4	1170278704_spotA_2.2	44	0.505985
3	HCV_1_4	1170278700_spotG_2.2	45	0.53097
3	HCV_1_4	1170278705_spotF_2.2	47	0.616264
3	HCV_1_4	1170278701_spotE_2.2	48	0.554867
3	HCV_1_4	1170278704_spotG_2.2	49	0.469423
1	HCV_0_4	1170278865_spotG_2.2	50	0.862459
5	HCV_2_4	1170278865_spotF_2.2	51	0.561784
5	HCV_2_4	1170278706_spotH_2.2	52	0.405051
5	HCV_2_4	1170278701_spotH_2.2	53	0.710492
5	HCV_2_4	1170278698_spotF_2.2	54	0.920714
5	HCV_2_4	1170278699_spotB_2.2	55	0.45718
5	HCV_2_4	1170278698_spotB_2.2	56	0.70058
5	HCV_2_4	1170278699_spotF_2.2	57	0.650627
5	HCV_2_4	1170278704_spotE_2.2	58	0.464799
5	HCV_2_4	1170278699_spotG_2.2	59	0.548346
5	HCV_2_4	1170278706_spotF_2.2	60	0.514454
7	HCV_3_4	1170278697_spotC_2.2	61	0.663796
7	HCV_3_4	1170278699_spotA_2.2	62	0.608221
7	HCV_3_4	1170278699_spotE_2.2	63	0.538853
7	HCV_3_4	1170278865_spotB_2.2	64	0.415656
7	HCV_3_4	1170278697_spotD_2.2	65	0.369358
7	HCV_3_4	1170278698_spotC_2.2	66	0.561038
7	HCV_3_4	1170278704_spotC_2.2	67	0.592386
7	HCV_3_4	1170278701_spotF_2.2	68	0.895839
7	HCV_3_4	1170278706_spotG_2.2	69	0.543217
7	HCV_3_4	1170278704_spotF_2.2	70	0.439937
9	HCV_4_4	1170278702_spotH_2.2	71	0.756138
9	HCV_4_4	1170278701_spotD_2.2	72	0.469313
9	HCV_4_4	1170278704_spotD_2.2	73	0.485031
9	HCV_4_4	1170278698_spotH_2.2	74	1.06125
9	HCV_4_4	1170278701_spotC_2.2	75	0.844932
2	HCV_1	1170278771_spotC_2.2	77	0.649863
2	HCV_1	1170278769_spotA_2.2	78	0.4852
2	HCV_1	1170278773_spotE_2.2	79	1.25203
2	HCV_1	1170278774_spotG_2.2	80	0.565445
2	HCV_1	1170278772_spotG_2.2	81	0.535033
2	HCV_1	1170278777_spotC_2.2	82	0.521786
2	HCV_1	1170278770_spotC_2.2	83	0.572042
2	HCV_1	1170278778_spotG_2.2	84	0.687737
2	HCV_1	1170278774_spotB_2.2	85	0.661244
2	HCV_1	1170278773_spotH_2.2	86	0.469085
4	HCV_2	1170278776_spotG_2.2	87	0.640524
4	HCV_2	1170278773_spotC_2.2	88	0.557011
4	HCV_2	1170278778_spotB_2.2	89	0.64279
4	HCV_2	1170278771_spotB_2.2	90	0.437232
4	HCV_2	1170278773_spotA_2.2	91	0.650771
4	HCV_2	1170278813_spotB_2.2	93	0.532808
4	HCV_2	1170278774_spotF_2.2	94	0.649272
4	HCV_2	1170278813_spotD_2.2	95	0.55817
4	HCV_2	1170278773_spotF_2.2	96	0.599707
6	HCV_3	1170278772_spotF_2.2	97	1.20604
6	HCV_3	1170278779_spotF_2.2	98	0.681957
6	HCV_3	1170278778_spotF_2.2	99	0.699914
6	HCV_3	1170278770_spotD_2.2	100	0.633376
6	HCV_3	1170278772_spotC_2.2	101	1.04433
6	HCV_3	1170278770_spotG_2.2	102	0.642526
6	HCV_3	1170278777_spotF_2.2	103	0.527758
6	HCV_3	1170278774_spotD_2.2	104	0.478169
6	HCV_3	1170278770_spotE_2.2	105	0.691318
6	HCV_3	1170278772_spotE_2.2	106	0.717809
8	HCV_4	1170278778_spotD_2.2	107	0.94455
8	HCV_4	1170278779_spotC_2.2	108	0.844616
11	HIV-HCV_1	1170278778_spotH_2.2	109	0.390663
11	HIV-HCV_1	1170278774_spotE_2.2	110	0.820589
11	HIV-HCV_1	1170278771_spotA_2.2	111	0.709801
11	HIV-HCV_1	1170278775_spotA_2.2	113	0.761284
11	HIV-HCV_1	1170278774_spotH_2.2	114	0.468767
11	HIV-HCV_1	1170278777_spotB_2.2	115	0.805363
11	HIV-HCV_1	1170278774_spotC_2.2	116	0.712184
11	HIV-HCV_1	1170278777_spotG_2.2	117	0.463771
11	HIV-HCV_1	1170278776_spotF_2.2	118	0.937588
11	HIV-HCV_1	1170278775_spotE_2.2	119	0.578358
11	HIV-HCV_1	1170278773_spotD_2.2	120	0.252725
11	HIV-HCV_1	1170278779_spotG_2.2	122	0.459654
11	HIV-HCV_1	1170278776_spotH_2.2	123	0.454696
11	HIV-HCV_1	1170278769_spotF_2.2	124	0.698133
11	HIV-HCV_1	1170278772_spotD_2.2	125	1.14874
11	HIV-HCV_1	1170278778_spotC_2.2	126	0.56866
11	HIV-HCV_1	1170278813_spotA_2.2	127	0.539974
11	HIV-HCV_1	1170278777_spotH_2.2	128	0.43481
14	HIV-HCV_2	1170278772_spotA_2.2	129	0.825992
14	HIV-HCV_2	1170278778_spotE_2.2	130	1.46649
14	HIV-HCV_2	1170278771_spotD_2.2	131	0.764579
14	HIV-HCV_2	1170278771_spotE_2.2	132	1.02558
14	HIV-HCV_2	1170278769_spotH_2.2	133	1.03158
14	HIV-HCV_2	1170278770_spotB_2.2	134	1.47311
14	HIV-HCV_2	1170278776_spotD_2.2	135	0.444123
14	HIV-HCV_2	1170278769_spotB_2.2	136	0.48214
14	HIV-HCV_2	1170278773_spotB_2.2	137	0.639247
17	HIV-HCV_3	1170278779_spotE_2.2	138	1.02842
17	HIV-HCV_3	1170278771_spotF_2.2	139	0.639843
17	HIV-HCV_3	1170278769_spotG_2.2	140	0.420557
17	HIV-HCV_3	1170278778_spotA_2.2	142	0.546955
17	HIV-HCV_3	1170278775_spotD_2.2	143	1.04247
17	HIV-HCV_3	1170278777_spotE_2.2	144	0.535511
17	HIV-HCV_3	1170278772_spotB_2.2	145	0.441494
17	HIV-HCV_3	1170278776_spotB_2.2	146	1.24687
19	HIV-HCV_4	1170278771_spotH_2.2	148	0.903389
19	HIV-HCV_4	1170278776_spotE_2.2	149	3.74216
19	HIV-HCV_4	1170278777_spotA_2.2	151	0.625747
19	HIV-HCV_4	1170278775_spotG_2.2	152	0.613956

[truncated: 7 more sheets: F6CSL, F6ISH, F6HSL, mono-infection, co-infection, all combined, Readme]
